# Supplementary material for: Extreme diversity of phage amplification rates and phage–antibiotic interactions revealed by PHORCE
Source: PLoS Biol. 2025 Apr 8;23(4):e3003065. doi: 10.1371/journal.pbio.3003065 (PMC12013923; doi:10.1371/journal.pbio.3003065)
Supplement: S1 Data — (XLSX) [file pbio.3003065.s013.xlsx]

## Sheet: Fig. 1b
t(h)	Luminescence	t_col	int_col
1.21667	629	2.807	3579.68
1.55	929	2.807	3579.68
1.88333	1423	2.807	3579.68
2.21667	2241	2.807	3579.68
2.55	3226	2.807	3579.68
2.88333	3927	2.807	3579.68
3.21667	2604	2.807	3579.68
3.55	779	2.807	3579.68
3.88333	124	2.807	3579.68
4.21667	56	2.807	3579.68
4.55	40	2.807	3579.68
4.88333	28	2.807	3579.68
5.21667	28	2.807	3579.68
5.55	19	2.807	3579.68
5.88333	22	2.807	3579.68
6.21667	19	2.807	3579.68
6.55	22	2.807	3579.68
6.88333	18	2.807	3579.68
7.21667	25	2.807	3579.68
7.55	16	2.807	3579.68
7.88333	21	2.807	3579.68
8.21667	22	2.807	3579.68
8.55	24	2.807	3579.68
8.88333	26	2.807	3579.68
9.21667	30	2.807	3579.68
9.55	37	2.807	3579.68
9.88333	37	2.807	3579.68
10.2167	42	2.807	3579.68
10.55	56	2.807	3579.68
10.8833	93	2.807	3579.68
11.2167	117	2.807	3579.68
11.55	179	2.807	3579.68
11.8833	230	2.807	3579.68
12.2167	371	2.807	3579.68
12.55	457	2.807	3579.68
12.8833	699	2.807	3579.68
13.2167	996	2.807	3579.68
13.55	1352	2.807	3579.68
13.8833	1966	2.807	3579.68
14.2167	2642	2.807	3579.68
14.55	3713	2.807	3579.68
14.8833	4661	2.807	3579.68
15.2167	4659	2.807	3579.68
15.55	4150	2.807	3579.68
15.8833	3767	2.807	3579.68
16.2167	3504	2.807	3579.68
16.55	3488	2.807	3579.68
16.8833	3495	2.807	3579.68
17.2167	3429	2.807	3579.68
17.55	3582	2.807	3579.68
17.8833	3697	2.807	3579.68
18.2167	3957	2.807	3579.68
18.55	4237	2.807	3579.68
18.8833	4770	2.807	3579.68
19.2167	5040	2.807	3579.68
19.55	5490	2.807	3579.68
19.8833	5795	2.807	3579.68
1.21667	337	3.14263	2743.36
1.55	476	3.14263	2743.36
1.88333	673	3.14263	2743.36
2.21667	1067	3.14263	2743.36
2.55	1685	3.14263	2743.36
2.88333	2467	3.14263	2743.36
3.21667	2957	3.14263	2743.36
3.55	2263	3.14263	2743.36
3.88333	946	3.14263	2743.36
4.21667	156	3.14263	2743.36
4.55	49	3.14263	2743.36
4.88333	33	3.14263	2743.36
5.21667	31	3.14263	2743.36
5.55	21	3.14263	2743.36
5.88333	23	3.14263	2743.36
6.21667	15	3.14263	2743.36
6.55	15	3.14263	2743.36
6.88333	21	3.14263	2743.36
7.21667	17	3.14263	2743.36
7.55	21	3.14263	2743.36
7.88333	23	3.14263	2743.36
8.21667	12	3.14263	2743.36
8.55	19	3.14263	2743.36
8.88333	23	3.14263	2743.36
9.21667	27	3.14263	2743.36
9.55	38	3.14263	2743.36
9.88333	46	3.14263	2743.36
10.2167	57	3.14263	2743.36
10.55	84	3.14263	2743.36
10.8833	104	3.14263	2743.36
11.2167	146	3.14263	2743.36
11.55	200	3.14263	2743.36
11.8833	286	3.14263	2743.36
12.2167	425	3.14263	2743.36
12.55	561	3.14263	2743.36
12.8833	769	3.14263	2743.36
13.2167	1065	3.14263	2743.36
13.55	1497	3.14263	2743.36
13.8833	2125	3.14263	2743.36
14.2167	2945	3.14263	2743.36
14.55	4267	3.14263	2743.36
14.8833	6188	3.14263	2743.36
15.2167	9377	3.14263	2743.36
15.55	13433	3.14263	2743.36
15.8833	17717	3.14263	2743.36
16.2167	20522	3.14263	2743.36
16.55	24627	3.14263	2743.36
16.8833	26144	3.14263	2743.36
17.2167	26618	3.14263	2743.36
17.55	26451	3.14263	2743.36
17.8833	25427	3.14263	2743.36
18.2167	23339	3.14263	2743.36
18.55	23579	3.14263	2743.36
18.8833	20901	3.14263	2743.36
19.2167	18800	3.14263	2743.36
19.55	18130	3.14263	2743.36
19.8833	17811	3.14263	2743.36
1.21667	183	3.58226	2149.58
1.55	271	3.58226	2149.58
1.88333	382	3.58226	2149.58
2.21667	547	3.58226	2149.58
2.55	924	3.58226	2149.58
2.88333	1363	3.58226	2149.58
3.21667	1956	3.58226	2149.58
3.55	2284	3.58226	2149.58
3.88333	1992	3.58226	2149.58
4.21667	1072	3.58226	2149.58
4.55	259	3.58226	2149.58
4.88333	45	3.58226	2149.58
5.21667	24	3.58226	2149.58
5.55	20	3.58226	2149.58
5.88333	19	3.58226	2149.58
6.21667	19	3.58226	2149.58
6.55	15	3.58226	2149.58
6.88333	13	3.58226	2149.58
7.21667	16	3.58226	2149.58
7.55	22	3.58226	2149.58
7.88333	20	3.58226	2149.58
8.21667	17	3.58226	2149.58
8.55	14	3.58226	2149.58
8.88333	16	3.58226	2149.58
9.21667	18	3.58226	2149.58
9.55	29	3.58226	2149.58
9.88333	33	3.58226	2149.58
10.2167	40	3.58226	2149.58
10.55	54	3.58226	2149.58
10.8833	74	3.58226	2149.58
11.2167	108	3.58226	2149.58
11.55	157	3.58226	2149.58
11.8833	217	3.58226	2149.58
12.2167	329	3.58226	2149.58
12.55	447	3.58226	2149.58
12.8833	664	3.58226	2149.58
13.2167	916	3.58226	2149.58
13.55	1208	3.58226	2149.58
13.8833	1659	3.58226	2149.58
14.2167	2424	3.58226	2149.58
14.55	3526	3.58226	2149.58
14.8833	4806	3.58226	2149.58
15.2167	7265	3.58226	2149.58
15.55	10182	3.58226	2149.58
15.8833	14710	3.58226	2149.58
16.2167	18649	3.58226	2149.58
16.55	22268	3.58226	2149.58
16.8833	24645	3.58226	2149.58
17.2167	23924	3.58226	2149.58
17.55	22495	3.58226	2149.58
17.8833	20428	3.58226	2149.58
18.2167	18532	3.58226	2149.58
18.55	15284	3.58226	2149.58
18.8833	15274	3.58226	2149.58
19.2167	12856	3.58226	2149.58
19.55	11288	3.58226	2149.58
19.8833	10363	3.58226	2149.58
1.21667	87	3.944	1965.72
1.55	139	3.944	1965.72
1.88333	239	3.944	1965.72
2.21667	315	3.944	1965.72
2.55	490	3.944	1965.72
2.88333	755	3.944	1965.72
3.21667	1132	3.944	1965.72
3.55	1600	3.944	1965.72
3.88333	2043	3.944	1965.72
4.21667	2036	3.944	1965.72
4.55	1362	3.944	1965.72
4.88333	463	3.944	1965.72
5.21667	83	3.944	1965.72
5.55	26	3.944	1965.72
5.88333	18	3.944	1965.72
6.21667	18	3.944	1965.72
6.55	18	3.944	1965.72
6.88333	13	3.944	1965.72
7.21667	19	3.944	1965.72
7.55	10	3.944	1965.72
7.88333	12	3.944	1965.72
8.21667	13	3.944	1965.72
8.55	13	3.944	1965.72
8.88333	12	3.944	1965.72
9.21667	11	3.944	1965.72
9.55	20	3.944	1965.72
9.88333	20	3.944	1965.72
10.2167	15	3.944	1965.72
10.55	16	3.944	1965.72
10.8833	15	3.944	1965.72
11.2167	14	3.944	1965.72
11.55	17	3.944	1965.72
11.8833	18	3.944	1965.72
12.2167	22	3.944	1965.72
12.55	29	3.944	1965.72
12.8833	21	3.944	1965.72
13.2167	25	3.944	1965.72
13.55	28	3.944	1965.72
13.8833	39	3.944	1965.72
14.2167	33	3.944	1965.72
14.55	42	3.944	1965.72
14.8833	45	3.944	1965.72
15.2167	66	3.944	1965.72
15.55	73	3.944	1965.72
15.8833	95	3.944	1965.72
16.2167	102	3.944	1965.72
16.55	129	3.944	1965.72
16.8833	145	3.944	1965.72
17.2167	162	3.944	1965.72
17.55	168	3.944	1965.72
17.8833	200	3.944	1965.72
18.2167	245	3.944	1965.72
18.55	257	3.944	1965.72
18.8833	331	3.944	1965.72
19.2167	383	3.944	1965.72
19.55	495	3.944	1965.72
19.8833	655	3.944	1965.72
1.21667	38	4.45667	1681.35
1.55	78	4.45667	1681.35
1.88333	120	4.45667	1681.35
2.21667	175	4.45667	1681.35
2.55	266	4.45667	1681.35
2.88333	466	4.45667	1681.35
3.21667	571	4.45667	1681.35
3.55	821	4.45667	1681.35
3.88333	1227	4.45667	1681.35
4.21667	1637	4.45667	1681.35
4.55	1792	4.45667	1681.35
4.88333	1321	4.45667	1681.35
5.21667	558	4.45667	1681.35
5.55	93	4.45667	1681.35
5.88333	37	4.45667	1681.35
6.21667	25	4.45667	1681.35
6.55	17	4.45667	1681.35
6.88333	12	4.45667	1681.35
7.21667	12	4.45667	1681.35
7.55	12	4.45667	1681.35
7.88333	16	4.45667	1681.35
8.21667	12	4.45667	1681.35
8.55	12	4.45667	1681.35
8.88333	12	4.45667	1681.35
9.21667	14	4.45667	1681.35
9.55	18	4.45667	1681.35
9.88333	12	4.45667	1681.35
10.2167	20	4.45667	1681.35
10.55	15	4.45667	1681.35
10.8833	12	4.45667	1681.35
11.2167	11	4.45667	1681.35
11.55	11	4.45667	1681.35
11.8833	15	4.45667	1681.35
12.2167	10	4.45667	1681.35
12.55	13	4.45667	1681.35
12.8833	18	4.45667	1681.35
13.2167	19	4.45667	1681.35
13.55	12	4.45667	1681.35
13.8833	9	4.45667	1681.35
14.2167	17	4.45667	1681.35
14.55	11	4.45667	1681.35
14.8833	17	4.45667	1681.35
15.2167	24	4.45667	1681.35
15.55	19	4.45667	1681.35
15.8833	18	4.45667	1681.35
16.2167	23	4.45667	1681.35
16.55	19	4.45667	1681.35
16.8833	24	4.45667	1681.35
17.2167	25	4.45667	1681.35
17.55	31	4.45667	1681.35
17.8833	19	4.45667	1681.35
18.2167	25	4.45667	1681.35
18.55	20	4.45667	1681.35
18.8833	32	4.45667	1681.35
19.2167	29	4.45667	1681.35
19.55	28	4.45667	1681.35
19.8833	19	4.45667	1681.35
1.21667	33	5.13	1886.04
1.55	35	5.13	1886.04
1.88333	58	5.13	1886.04
2.21667	81	5.13	1886.04
2.55	157	5.13	1886.04
2.88333	212	5.13	1886.04
3.21667	321	5.13	1886.04
3.55	459	5.13	1886.04
3.88333	675	5.13	1886.04
4.21667	954	5.13	1886.04
4.55	1396	5.13	1886.04
4.88333	1838	5.13	1886.04
5.21667	2012	5.13	1886.04
5.55	1431	5.13	1886.04
5.88333	596	5.13	1886.04
6.21667	117	5.13	1886.04
6.55	34	5.13	1886.04
6.88333	30	5.13	1886.04
7.21667	22	5.13	1886.04
7.55	18	5.13	1886.04
7.88333	17	5.13	1886.04
8.21667	21	5.13	1886.04
8.55	19	5.13	1886.04
8.88333	7	5.13	1886.04
9.21667	15	5.13	1886.04
9.55	17	5.13	1886.04
9.88333	14	5.13	1886.04
10.2167	22	5.13	1886.04
10.55	18	5.13	1886.04
10.8833	22	5.13	1886.04
11.2167	22	5.13	1886.04
11.55	19	5.13	1886.04
11.8833	12	5.13	1886.04
12.2167	18	5.13	1886.04
12.55	21	5.13	1886.04
12.8833	16	5.13	1886.04
13.2167	14	5.13	1886.04
13.55	12	5.13	1886.04
13.8833	13	5.13	1886.04
14.2167	19	5.13	1886.04
14.55	21	5.13	1886.04
14.8833	15	5.13	1886.04
15.2167	20	5.13	1886.04
15.55	19	5.13	1886.04
15.8833	19	5.13	1886.04
16.2167	13	5.13	1886.04
16.55	29	5.13	1886.04
16.8833	19	5.13	1886.04
17.2167	17	5.13	1886.04
17.55	22	5.13	1886.04
17.8833	29	5.13	1886.04
18.2167	31	5.13	1886.04
18.55	23	5.13	1886.04
18.8833	24	5.13	1886.04
19.2167	29	5.13	1886.04
19.55	23	5.13	1886.04
19.8833	22	5.13	1886.04
1.21667	11	5.478	1468.95
1.55	15	5.478	1468.95
1.88333	28	5.478	1468.95
2.21667	39	5.478	1468.95
2.55	66	5.478	1468.95
2.88333	123	5.478	1468.95
3.21667	174	5.478	1468.95
3.55	254	5.478	1468.95
3.88333	346	5.478	1468.95
4.21667	530	5.478	1468.95
4.55	672	5.478	1468.95
4.88333	1082	5.478	1468.95
5.21667	1330	5.478	1468.95
5.55	1593	5.478	1468.95
5.88333	1178	5.478	1468.95
6.21667	592	5.478	1468.95
6.55	142	5.478	1468.95
6.88333	42	5.478	1468.95
7.21667	19	5.478	1468.95
7.55	21	5.478	1468.95
7.88333	16	5.478	1468.95
8.21667	15	5.478	1468.95
8.55	13	5.478	1468.95
8.88333	15	5.478	1468.95
9.21667	22	5.478	1468.95
9.55	18	5.478	1468.95
9.88333	14	5.478	1468.95
10.2167	19	5.478	1468.95
10.55	18	5.478	1468.95
10.8833	14	5.478	1468.95
11.2167	9	5.478	1468.95
11.55	14	5.478	1468.95
11.8833	14	5.478	1468.95
12.2167	13	5.478	1468.95
12.55	10	5.478	1468.95
12.8833	8	5.478	1468.95
13.2167	6	5.478	1468.95
13.55	13	5.478	1468.95
13.8833	13	5.478	1468.95
14.2167	10	5.478	1468.95
14.55	14	5.478	1468.95
14.8833	9	5.478	1468.95
15.2167	9	5.478	1468.95
15.55	12	5.478	1468.95
15.8833	13	5.478	1468.95
16.2167	12	5.478	1468.95
16.55	18	5.478	1468.95
16.8833	17	5.478	1468.95
17.2167	15	5.478	1468.95
17.55	19	5.478	1468.95
17.8833	8	5.478	1468.95
18.2167	19	5.478	1468.95
18.55	12	5.478	1468.95
18.8833	14	5.478	1468.95
19.2167	14	5.478	1468.95
19.55	8	5.478	1468.95
19.8833	14	5.478	1468.95
1.21667	10	6.07767	1402.59
1.55	12	6.07767	1402.59
1.88333	21	6.07767	1402.59
2.21667	25	6.07767	1402.59
2.55	34	6.07767	1402.59
2.88333	53	6.07767	1402.59
3.21667	104	6.07767	1402.59
3.55	115	6.07767	1402.59
3.88333	199	6.07767	1402.59
4.21667	288	6.07767	1402.59
4.55	413	6.07767	1402.59
4.88333	529	6.07767	1402.59
5.21667	806	6.07767	1402.59
5.55	1114	6.07767	1402.59
5.88333	1424	6.07767	1402.59
6.21667	1485	6.07767	1402.59
6.55	907	6.07767	1402.59
6.88333	303	6.07767	1402.59
7.21667	68	6.07767	1402.59
7.55	28	6.07767	1402.59
7.88333	25	6.07767	1402.59
8.21667	17	6.07767	1402.59
8.55	14	6.07767	1402.59
8.88333	12	6.07767	1402.59
9.21667	17	6.07767	1402.59
9.55	14	6.07767	1402.59
9.88333	11	6.07767	1402.59
10.2167	13	6.07767	1402.59
10.55	10	6.07767	1402.59
10.8833	15	6.07767	1402.59
11.2167	14	6.07767	1402.59
11.55	12	6.07767	1402.59
11.8833	12	6.07767	1402.59
12.2167	11	6.07767	1402.59
12.55	16	6.07767	1402.59
12.8833	11	6.07767	1402.59
13.2167	12	6.07767	1402.59
13.55	18	6.07767	1402.59
13.8833	14	6.07767	1402.59
14.2167	12	6.07767	1402.59
14.55	11	6.07767	1402.59
14.8833	18	6.07767	1402.59
15.2167	13	6.07767	1402.59
15.55	16	6.07767	1402.59
15.8833	20	6.07767	1402.59
16.2167	15	6.07767	1402.59
16.55	15	6.07767	1402.59
16.8833	13	6.07767	1402.59
17.2167	20	6.07767	1402.59
17.55	16	6.07767	1402.59
17.8833	15	6.07767	1402.59
18.2167	11	6.07767	1402.59
18.55	15	6.07767	1402.59
18.8833	16	6.07767	1402.59
19.2167	14	6.07767	1402.59
19.55	17	6.07767	1402.59
19.8833	19	6.07767	1402.59
1.21667	7	6.79	1596.5
1.55	8	6.79	1596.5
1.88333	13	6.79	1596.5
2.21667	12	6.79	1596.5
2.55	21	6.79	1596.5
2.88333	29	6.79	1596.5
3.21667	53	6.79	1596.5
3.55	65	6.79	1596.5
3.88333	109	6.79	1596.5
4.21667	140	6.79	1596.5
4.55	197	6.79	1596.5
4.88333	334	6.79	1596.5
5.21667	430	6.79	1596.5
5.55	629	6.79	1596.5
5.88333	909	6.79	1596.5
6.21667	1181	6.79	1596.5
6.55	1550	6.79	1596.5
6.88333	1700	6.79	1596.5
7.21667	1217	6.79	1596.5
7.55	441	6.79	1596.5
7.88333	103	6.79	1596.5
8.21667	42	6.79	1596.5
8.55	22	6.79	1596.5
8.88333	23	6.79	1596.5
9.21667	20	6.79	1596.5
9.55	14	6.79	1596.5
9.88333	31	6.79	1596.5
10.2167	20	6.79	1596.5
10.55	18	6.79	1596.5
10.8833	24	6.79	1596.5
11.2167	21	6.79	1596.5
11.55	23	6.79	1596.5
11.8833	19	6.79	1596.5
12.2167	20	6.79	1596.5
12.55	10	6.79	1596.5
12.8833	15	6.79	1596.5
13.2167	15	6.79	1596.5
13.55	12	6.79	1596.5
13.8833	16	6.79	1596.5
14.2167	15	6.79	1596.5
14.55	16	6.79	1596.5
14.8833	12	6.79	1596.5
15.2167	17	6.79	1596.5
15.55	13	6.79	1596.5
15.8833	12	6.79	1596.5
16.2167	14	6.79	1596.5
16.55	16	6.79	1596.5
16.8833	22	6.79	1596.5
17.2167	20	6.79	1596.5
17.55	19	6.79	1596.5
17.8833	15	6.79	1596.5
18.2167	17	6.79	1596.5
18.55	20	6.79	1596.5
18.8833	18	6.79	1596.5
19.2167	18	6.79	1596.5
19.55	16	6.79	1596.5
19.8833	19	6.79	1596.5
1.21667	10	7.58567	2329.7
1.55	3	7.58567	2329.7
1.88333	6	7.58567	2329.7
2.21667	5	7.58567	2329.7
2.55	18	7.58567	2329.7
2.88333	17	7.58567	2329.7
3.21667	23	7.58567	2329.7
3.55	34	7.58567	2329.7
3.88333	48	7.58567	2329.7
4.21667	69	7.58567	2329.7
4.55	100	7.58567	2329.7
4.88333	150	7.58567	2329.7
5.21667	195	7.58567	2329.7
5.55	319	7.58567	2329.7
5.88333	451	7.58567	2329.7
6.21667	633	7.58567	2329.7
6.55	930	7.58567	2329.7
6.88333	1433	7.58567	2329.7
7.21667	1869	7.58567	2329.7
7.55	2454	7.58567	2329.7
7.88333	2371	7.58567	2329.7
8.21667	1237	7.58567	2329.7
8.55	292	7.58567	2329.7
8.88333	58	7.58567	2329.7
9.21667	44	7.58567	2329.7
9.55	35	7.58567	2329.7
9.88333	24	7.58567	2329.7
10.2167	34	7.58567	2329.7
10.55	29	7.58567	2329.7
10.8833	28	7.58567	2329.7
11.2167	25	7.58567	2329.7
11.55	29	7.58567	2329.7
11.8833	33	7.58567	2329.7
12.2167	27	7.58567	2329.7
12.55	24	7.58567	2329.7
12.8833	28	7.58567	2329.7
13.2167	24	7.58567	2329.7
13.55	28	7.58567	2329.7
13.8833	27	7.58567	2329.7
14.2167	13	7.58567	2329.7
14.55	18	7.58567	2329.7
14.8833	11	7.58567	2329.7
15.2167	34	7.58567	2329.7
15.55	14	7.58567	2329.7
15.8833	29	7.58567	2329.7
16.2167	20	7.58567	2329.7
16.55	26	7.58567	2329.7
16.8833	29	7.58567	2329.7
17.2167	18	7.58567	2329.7
17.55	34	7.58567	2329.7
17.8833	45	7.58567	2329.7
18.2167	38	7.58567	2329.7
18.55	40	7.58567	2329.7
18.8833	65	7.58567	2329.7
19.2167	89	7.58567	2329.7
19.55	128	7.58567	2329.7
19.8833	155	7.58567	2329.7
1.21667	5	7.88	1735.47
1.55	3	7.88	1735.47
1.88333	6	7.88	1735.47
2.21667	3	7.88	1735.47
2.55	9	7.88	1735.47
2.88333	7	7.88	1735.47
3.21667	13	7.88	1735.47
3.55	19	7.88	1735.47
3.88333	25	7.88	1735.47
4.21667	41	7.88	1735.47
4.55	64	7.88	1735.47
4.88333	91	7.88	1735.47
5.21667	113	7.88	1735.47
5.55	186	7.88	1735.47
5.88333	261	7.88	1735.47
6.21667	375	7.88	1735.47
6.55	506	7.88	1735.47
6.88333	731	7.88	1735.47
7.21667	1064	7.88	1735.47
7.55	1471	7.88	1735.47
7.88333	1880	7.88	1735.47
8.21667	1614	7.88	1735.47
8.55	791	7.88	1735.47
8.88333	245	7.88	1735.47
9.21667	56	7.88	1735.47
9.55	23	7.88	1735.47
9.88333	27	7.88	1735.47
10.2167	21	7.88	1735.47
10.55	30	7.88	1735.47
10.8833	27	7.88	1735.47
11.2167	37	7.88	1735.47
11.55	37	7.88	1735.47
11.8833	30	7.88	1735.47
12.2167	16	7.88	1735.47
12.55	19	7.88	1735.47
12.8833	26	7.88	1735.47
13.2167	30	7.88	1735.47
13.55	30	7.88	1735.47
13.8833	18	7.88	1735.47
14.2167	24	7.88	1735.47
14.55	27	7.88	1735.47
14.8833	24	7.88	1735.47
15.2167	29	7.88	1735.47
15.55	36	7.88	1735.47
15.8833	31	7.88	1735.47
16.2167	50	7.88	1735.47
16.55	55	7.88	1735.47
16.8833	70	7.88	1735.47
17.2167	94	7.88	1735.47
17.55	123	7.88	1735.47
17.8833	169	7.88	1735.47
18.2167	266	7.88	1735.47
18.55	334	7.88	1735.47
18.8833	436	7.88	1735.47
19.2167	675	7.88	1735.47
19.55	913	7.88	1735.47
19.8833	1266	7.88	1735.47

## Sheet: Fig. 1c
t_col	t_col_std	bac_con
2.906533606277721	0.22804285111499176	3000000
3.2386409736308317	0.24911721762268466	1500000
3.597333333333333	0.2962423932450513	750000
4.074666666666667	0.2956206277571908	375000
4.472333333333333	0.23159135466496916	187500
4.942333333333334	0.24213655467754375	93750
5.474333333333334	0.23604872378388336	46875
6.232666666666668	0.3021581631456539	23437.5
7.248666666666668	0.24239178570607092	11718.8
7.798333333333335	0.24266460621835861	5859.38
7.910000000000002	0.30904871963998015	2929.69

## Sheet: Fig. 2b
data	t(h)	t_col	int_col	t_col_std	int_col_std	b0	p0
629	1.2166666666666668	2.8102644398051493	3589.8068893528184	0.2344605927485223	506.69799415460784	3000000	876666.6666666666
929	1.55	2.8102644398051493	3589.8068893528184	0.2344605927485223	506.69799415460784	3000000	876666.6666666666
1423	1.8833333333333333	2.8102644398051493	3589.8068893528184	0.2344605927485223	506.69799415460784	3000000	876666.6666666666
2241	2.216666666666667	2.8102644398051493	3589.8068893528184	0.2344605927485223	506.69799415460784	3000000	876666.6666666666
3226	2.55	2.8102644398051493	3589.8068893528184	0.2344605927485223	506.69799415460784	3000000	876666.6666666666
3927	2.8833333333333333	2.8102644398051493	3589.8068893528184	0.2344605927485223	506.69799415460784	3000000	876666.6666666666
2604	3.216666666666667	2.8102644398051493	3589.8068893528184	0.2344605927485223	506.69799415460784	3000000	876666.6666666666
779	3.55	2.8102644398051493	3589.8068893528184	0.2344605927485223	506.69799415460784	3000000	876666.6666666666
124	3.8833333333333337	2.8102644398051493	3589.8068893528184	0.2344605927485223	506.69799415460784	3000000	876666.6666666666
56	4.216666666666667	2.8102644398051493	3589.8068893528184	0.2344605927485223	506.69799415460784	3000000	876666.6666666666
40	4.55	2.8102644398051493	3589.8068893528184	0.2344605927485223	506.69799415460784	3000000	876666.6666666666
28	4.883333333333334	2.8102644398051493	3589.8068893528184	0.2344605927485223	506.69799415460784	3000000	876666.6666666666
28	5.216666666666667	2.8102644398051493	3589.8068893528184	0.2344605927485223	506.69799415460784	3000000	876666.6666666666
19	5.550000000000001	2.8102644398051493	3589.8068893528184	0.2344605927485223	506.69799415460784	3000000	876666.6666666666
22	5.883333333333334	2.8102644398051493	3589.8068893528184	0.2344605927485223	506.69799415460784	3000000	876666.6666666666
19	6.216666666666667	2.8102644398051493	3589.8068893528184	0.2344605927485223	506.69799415460784	3000000	876666.6666666666
22	6.550000000000001	2.8102644398051493	3589.8068893528184	0.2344605927485223	506.69799415460784	3000000	876666.6666666666
18	6.883333333333334	2.8102644398051493	3589.8068893528184	0.2344605927485223	506.69799415460784	3000000	876666.6666666666
25	7.216666666666667	2.8102644398051493	3589.8068893528184	0.2344605927485223	506.69799415460784	3000000	876666.6666666666
16	7.550000000000001	2.8102644398051493	3589.8068893528184	0.2344605927485223	506.69799415460784	3000000	876666.6666666666
21	7.883333333333334	2.8102644398051493	3589.8068893528184	0.2344605927485223	506.69799415460784	3000000	876666.6666666666
22	8.216666666666667	2.8102644398051493	3589.8068893528184	0.2344605927485223	506.69799415460784	3000000	876666.6666666666
24	8.55	2.8102644398051493	3589.8068893528184	0.2344605927485223	506.69799415460784	3000000	876666.6666666666
26	8.883333333333333	2.8102644398051493	3589.8068893528184	0.2344605927485223	506.69799415460784	3000000	876666.6666666666
30	9.216666666666669	2.8102644398051493	3589.8068893528184	0.2344605927485223	506.69799415460784	3000000	876666.6666666666
37	9.55	2.8102644398051493	3589.8068893528184	0.2344605927485223	506.69799415460784	3000000	876666.6666666666
37	9.883333333333333	2.8102644398051493	3589.8068893528184	0.2344605927485223	506.69799415460784	3000000	876666.6666666666
42	10.216666666666669	2.8102644398051493	3589.8068893528184	0.2344605927485223	506.69799415460784	3000000	876666.6666666666
56	10.55	2.8102644398051493	3589.8068893528184	0.2344605927485223	506.69799415460784	3000000	876666.6666666666
93	10.883333333333333	2.8102644398051493	3589.8068893528184	0.2344605927485223	506.69799415460784	3000000	876666.6666666666
117	11.216666666666669	2.8102644398051493	3589.8068893528184	0.2344605927485223	506.69799415460784	3000000	876666.6666666666
179	11.55	2.8102644398051493	3589.8068893528184	0.2344605927485223	506.69799415460784	3000000	876666.6666666666
230	11.883333333333333	2.8102644398051493	3589.8068893528184	0.2344605927485223	506.69799415460784	3000000	876666.6666666666
371	12.216666666666669	2.8102644398051493	3589.8068893528184	0.2344605927485223	506.69799415460784	3000000	876666.6666666666
457	12.55	2.8102644398051493	3589.8068893528184	0.2344605927485223	506.69799415460784	3000000	876666.6666666666
699	12.883333333333333	2.8102644398051493	3589.8068893528184	0.2344605927485223	506.69799415460784	3000000	876666.6666666666
996	13.216666666666669	2.8102644398051493	3589.8068893528184	0.2344605927485223	506.69799415460784	3000000	876666.6666666666
1352	13.55	2.8102644398051493	3589.8068893528184	0.2344605927485223	506.69799415460784	3000000	876666.6666666666
1966	13.883333333333333	2.8102644398051493	3589.8068893528184	0.2344605927485223	506.69799415460784	3000000	876666.6666666666
2642	14.216666666666669	2.8102644398051493	3589.8068893528184	0.2344605927485223	506.69799415460784	3000000	876666.6666666666
3713	14.55	2.8102644398051493	3589.8068893528184	0.2344605927485223	506.69799415460784	3000000	876666.6666666666
4661	14.883333333333333	2.8102644398051493	3589.8068893528184	0.2344605927485223	506.69799415460784	3000000	876666.6666666666
4659	15.216666666666669	2.8102644398051493	3589.8068893528184	0.2344605927485223	506.69799415460784	3000000	876666.6666666666
4150	15.55	2.8102644398051493	3589.8068893528184	0.2344605927485223	506.69799415460784	3000000	876666.6666666666
3767	15.883333333333333	2.8102644398051493	3589.8068893528184	0.2344605927485223	506.69799415460784	3000000	876666.6666666666
3504	16.216666666666665	2.8102644398051493	3589.8068893528184	0.2344605927485223	506.69799415460784	3000000	876666.6666666666
3488	16.55	2.8102644398051493	3589.8068893528184	0.2344605927485223	506.69799415460784	3000000	876666.6666666666
3495	16.883333333333333	2.8102644398051493	3589.8068893528184	0.2344605927485223	506.69799415460784	3000000	876666.6666666666
3429	17.21666666666667	2.8102644398051493	3589.8068893528184	0.2344605927485223	506.69799415460784	3000000	876666.6666666666
3582	17.55	2.8102644398051493	3589.8068893528184	0.2344605927485223	506.69799415460784	3000000	876666.6666666666
3697	17.883333333333333	2.8102644398051493	3589.8068893528184	0.2344605927485223	506.69799415460784	3000000	876666.6666666666
3957	18.21666666666667	2.8102644398051493	3589.8068893528184	0.2344605927485223	506.69799415460784	3000000	876666.6666666666
4237	18.55	2.8102644398051493	3589.8068893528184	0.2344605927485223	506.69799415460784	3000000	876666.6666666666
4770	18.883333333333333	2.8102644398051493	3589.8068893528184	0.2344605927485223	506.69799415460784	3000000	876666.6666666666
5040	19.21666666666667	2.8102644398051493	3589.8068893528184	0.2344605927485223	506.69799415460784	3000000	876666.6666666666
5490	19.55	2.8102644398051493	3589.8068893528184	0.2344605927485223	506.69799415460784	3000000	876666.6666666666
5795	19.883333333333333	2.8102644398051493	3589.8068893528184	0.2344605927485223	506.69799415460784	3000000	876666.6666666666
183	1.2166666666666668	3.581586021505376	2151.6441532258063	0.2252767965712824	219.35570838364944	750000	219166.66666666663
271	1.55	3.581586021505376	2151.6441532258063	0.2252767965712824	219.35570838364944	750000	219166.66666666663
382	1.8833333333333333	3.581586021505376	2151.6441532258063	0.2252767965712824	219.35570838364944	750000	219166.66666666663
547	2.216666666666667	3.581586021505376	2151.6441532258063	0.2252767965712824	219.35570838364944	750000	219166.66666666663
924	2.55	3.581586021505376	2151.6441532258063	0.2252767965712824	219.35570838364944	750000	219166.66666666663
1363	2.8833333333333333	3.581586021505376	2151.6441532258063	0.2252767965712824	219.35570838364944	750000	219166.66666666663
1956	3.216666666666667	3.581586021505376	2151.6441532258063	0.2252767965712824	219.35570838364944	750000	219166.66666666663
2284	3.55	3.581586021505376	2151.6441532258063	0.2252767965712824	219.35570838364944	750000	219166.66666666663
1992	3.8833333333333337	3.581586021505376	2151.6441532258063	0.2252767965712824	219.35570838364944	750000	219166.66666666663
1072	4.216666666666667	3.581586021505376	2151.6441532258063	0.2252767965712824	219.35570838364944	750000	219166.66666666663
259	4.55	3.581586021505376	2151.6441532258063	0.2252767965712824	219.35570838364944	750000	219166.66666666663
45	4.883333333333334	3.581586021505376	2151.6441532258063	0.2252767965712824	219.35570838364944	750000	219166.66666666663
24	5.216666666666667	3.581586021505376	2151.6441532258063	0.2252767965712824	219.35570838364944	750000	219166.66666666663
20	5.550000000000001	3.581586021505376	2151.6441532258063	0.2252767965712824	219.35570838364944	750000	219166.66666666663
19	5.883333333333334	3.581586021505376	2151.6441532258063	0.2252767965712824	219.35570838364944	750000	219166.66666666663
19	6.216666666666667	3.581586021505376	2151.6441532258063	0.2252767965712824	219.35570838364944	750000	219166.66666666663
15	6.550000000000001	3.581586021505376	2151.6441532258063	0.2252767965712824	219.35570838364944	750000	219166.66666666663
13	6.883333333333334	3.581586021505376	2151.6441532258063	0.2252767965712824	219.35570838364944	750000	219166.66666666663
16	7.216666666666667	3.581586021505376	2151.6441532258063	0.2252767965712824	219.35570838364944	750000	219166.66666666663
22	7.550000000000001	3.581586021505376	2151.6441532258063	0.2252767965712824	219.35570838364944	750000	219166.66666666663
20	7.883333333333334	3.581586021505376	2151.6441532258063	0.2252767965712824	219.35570838364944	750000	219166.66666666663
17	8.216666666666667	3.581586021505376	2151.6441532258063	0.2252767965712824	219.35570838364944	750000	219166.66666666663
14	8.55	3.581586021505376	2151.6441532258063	0.2252767965712824	219.35570838364944	750000	219166.66666666663
16	8.883333333333333	3.581586021505376	2151.6441532258063	0.2252767965712824	219.35570838364944	750000	219166.66666666663
18	9.216666666666669	3.581586021505376	2151.6441532258063	0.2252767965712824	219.35570838364944	750000	219166.66666666663
29	9.55	3.581586021505376	2151.6441532258063	0.2252767965712824	219.35570838364944	750000	219166.66666666663
33	9.883333333333333	3.581586021505376	2151.6441532258063	0.2252767965712824	219.35570838364944	750000	219166.66666666663
40	10.216666666666669	3.581586021505376	2151.6441532258063	0.2252767965712824	219.35570838364944	750000	219166.66666666663
54	10.55	3.581586021505376	2151.6441532258063	0.2252767965712824	219.35570838364944	750000	219166.66666666663
74	10.883333333333333	3.581586021505376	2151.6441532258063	0.2252767965712824	219.35570838364944	750000	219166.66666666663
108	11.216666666666669	3.581586021505376	2151.6441532258063	0.2252767965712824	219.35570838364944	750000	219166.66666666663
157	11.55	3.581586021505376	2151.6441532258063	0.2252767965712824	219.35570838364944	750000	219166.66666666663
217	11.883333333333333	3.581586021505376	2151.6441532258063	0.2252767965712824	219.35570838364944	750000	219166.66666666663
329	12.216666666666669	3.581586021505376	2151.6441532258063	0.2252767965712824	219.35570838364944	750000	219166.66666666663
447	12.55	3.581586021505376	2151.6441532258063	0.2252767965712824	219.35570838364944	750000	219166.66666666663
664	12.883333333333333	3.581586021505376	2151.6441532258063	0.2252767965712824	219.35570838364944	750000	219166.66666666663
916	13.216666666666669	3.581586021505376	2151.6441532258063	0.2252767965712824	219.35570838364944	750000	219166.66666666663
1208	13.55	3.581586021505376	2151.6441532258063	0.2252767965712824	219.35570838364944	750000	219166.66666666663
1659	13.883333333333333	3.581586021505376	2151.6441532258063	0.2252767965712824	219.35570838364944	750000	219166.66666666663
2424	14.216666666666669	3.581586021505376	2151.6441532258063	0.2252767965712824	219.35570838364944	750000	219166.66666666663
3526	14.55	3.581586021505376	2151.6441532258063	0.2252767965712824	219.35570838364944	750000	219166.66666666663
4806	14.883333333333333	3.581586021505376	2151.6441532258063	0.2252767965712824	219.35570838364944	750000	219166.66666666663
7265	15.216666666666669	3.581586021505376	2151.6441532258063	0.2252767965712824	219.35570838364944	750000	219166.66666666663
10182	15.55	3.581586021505376	2151.6441532258063	0.2252767965712824	219.35570838364944	750000	219166.66666666663
14710	15.883333333333333	3.581586021505376	2151.6441532258063	0.2252767965712824	219.35570838364944	750000	219166.66666666663
18649	16.216666666666665	3.581586021505376	2151.6441532258063	0.2252767965712824	219.35570838364944	750000	219166.66666666663
22268	16.55	3.581586021505376	2151.6441532258063	0.2252767965712824	219.35570838364944	750000	219166.66666666663
24645	16.883333333333333	3.581586021505376	2151.6441532258063	0.2252767965712824	219.35570838364944	750000	219166.66666666663
23924	17.21666666666667	3.581586021505376	2151.6441532258063	0.2252767965712824	219.35570838364944	750000	219166.66666666663
22495	17.55	3.581586021505376	2151.6441532258063	0.2252767965712824	219.35570838364944	750000	219166.66666666663
20428	17.883333333333333	3.581586021505376	2151.6441532258063	0.2252767965712824	219.35570838364944	750000	219166.66666666663
18532	18.21666666666667	3.581586021505376	2151.6441532258063	0.2252767965712824	219.35570838364944	750000	219166.66666666663
15284	18.55	3.581586021505376	2151.6441532258063	0.2252767965712824	219.35570838364944	750000	219166.66666666663
15274	18.883333333333333	3.581586021505376	2151.6441532258063	0.2252767965712824	219.35570838364944	750000	219166.66666666663
12856	19.21666666666667	3.581586021505376	2151.6441532258063	0.2252767965712824	219.35570838364944	750000	219166.66666666663
11288	19.55	3.581586021505376	2151.6441532258063	0.2252767965712824	219.35570838364944	750000	219166.66666666663
10363	19.883333333333333	3.581586021505376	2151.6441532258063	0.2252767965712824	219.35570838364944	750000	219166.66666666663
38	1.2166666666666668	4.469666666666666	1689.88	0.2292303547865237	181.12556174101988	187500	54791.66666666666
78	1.55	4.469666666666666	1689.88	0.2292303547865237	181.12556174101988	187500	54791.66666666666
120	1.8833333333333333	4.469666666666666	1689.88	0.2292303547865237	181.12556174101988	187500	54791.66666666666
175	2.216666666666667	4.469666666666666	1689.88	0.2292303547865237	181.12556174101988	187500	54791.66666666666
266	2.55	4.469666666666666	1689.88	0.2292303547865237	181.12556174101988	187500	54791.66666666666
466	2.8833333333333333	4.469666666666666	1689.88	0.2292303547865237	181.12556174101988	187500	54791.66666666666
571	3.216666666666667	4.469666666666666	1689.88	0.2292303547865237	181.12556174101988	187500	54791.66666666666
821	3.55	4.469666666666666	1689.88	0.2292303547865237	181.12556174101988	187500	54791.66666666666
1227	3.8833333333333337	4.469666666666666	1689.88	0.2292303547865237	181.12556174101988	187500	54791.66666666666
1637	4.216666666666667	4.469666666666666	1689.88	0.2292303547865237	181.12556174101988	187500	54791.66666666666
1792	4.55	4.469666666666666	1689.88	0.2292303547865237	181.12556174101988	187500	54791.66666666666
1321	4.883333333333334	4.469666666666666	1689.88	0.2292303547865237	181.12556174101988	187500	54791.66666666666
558	5.216666666666667	4.469666666666666	1689.88	0.2292303547865237	181.12556174101988	187500	54791.66666666666
93	5.550000000000001	4.469666666666666	1689.88	0.2292303547865237	181.12556174101988	187500	54791.66666666666
37	5.883333333333334	4.469666666666666	1689.88	0.2292303547865237	181.12556174101988	187500	54791.66666666666
25	6.216666666666667	4.469666666666666	1689.88	0.2292303547865237	181.12556174101988	187500	54791.66666666666
17	6.550000000000001	4.469666666666666	1689.88	0.2292303547865237	181.12556174101988	187500	54791.66666666666
12	6.883333333333334	4.469666666666666	1689.88	0.2292303547865237	181.12556174101988	187500	54791.66666666666
12	7.216666666666667	4.469666666666666	1689.88	0.2292303547865237	181.12556174101988	187500	54791.66666666666
12	7.550000000000001	4.469666666666666	1689.88	0.2292303547865237	181.12556174101988	187500	54791.66666666666
16	7.883333333333334	4.469666666666666	1689.88	0.2292303547865237	181.12556174101988	187500	54791.66666666666
12	8.216666666666667	4.469666666666666	1689.88	0.2292303547865237	181.12556174101988	187500	54791.66666666666
12	8.55	4.469666666666666	1689.88	0.2292303547865237	181.12556174101988	187500	54791.66666666666
12	8.883333333333333	4.469666666666666	1689.88	0.2292303547865237	181.12556174101988	187500	54791.66666666666
14	9.216666666666669	4.469666666666666	1689.88	0.2292303547865237	181.12556174101988	187500	54791.66666666666
18	9.55	4.469666666666666	1689.88	0.2292303547865237	181.12556174101988	187500	54791.66666666666
12	9.883333333333333	4.469666666666666	1689.88	0.2292303547865237	181.12556174101988	187500	54791.66666666666
20	10.216666666666669	4.469666666666666	1689.88	0.2292303547865237	181.12556174101988	187500	54791.66666666666
15	10.55	4.469666666666666	1689.88	0.2292303547865237	181.12556174101988	187500	54791.66666666666
12	10.883333333333333	4.469666666666666	1689.88	0.2292303547865237	181.12556174101988	187500	54791.66666666666
11	11.216666666666669	4.469666666666666	1689.88	0.2292303547865237	181.12556174101988	187500	54791.66666666666
11	11.55	4.469666666666666	1689.88	0.2292303547865237	181.12556174101988	187500	54791.66666666666
15	11.883333333333333	4.469666666666666	1689.88	0.2292303547865237	181.12556174101988	187500	54791.66666666666
10	12.216666666666669	4.469666666666666	1689.88	0.2292303547865237	181.12556174101988	187500	54791.66666666666
13	12.55	4.469666666666666	1689.88	0.2292303547865237	181.12556174101988	187500	54791.66666666666
18	12.883333333333333	4.469666666666666	1689.88	0.2292303547865237	181.12556174101988	187500	54791.66666666666
19	13.216666666666669	4.469666666666666	1689.88	0.2292303547865237	181.12556174101988	187500	54791.66666666666
12	13.55	4.469666666666666	1689.88	0.2292303547865237	181.12556174101988	187500	54791.66666666666
9	13.883333333333333	4.469666666666666	1689.88	0.2292303547865237	181.12556174101988	187500	54791.66666666666
17	14.216666666666669	4.469666666666666	1689.88	0.2292303547865237	181.12556174101988	187500	54791.66666666666
11	14.55	4.469666666666666	1689.88	0.2292303547865237	181.12556174101988	187500	54791.66666666666
17	14.883333333333333	4.469666666666666	1689.88	0.2292303547865237	181.12556174101988	187500	54791.66666666666
24	15.216666666666669	4.469666666666666	1689.88	0.2292303547865237	181.12556174101988	187500	54791.66666666666
19	15.55	4.469666666666666	1689.88	0.2292303547865237	181.12556174101988	187500	54791.66666666666
18	15.883333333333333	4.469666666666666	1689.88	0.2292303547865237	181.12556174101988	187500	54791.66666666666
23	16.216666666666665	4.469666666666666	1689.88	0.2292303547865237	181.12556174101988	187500	54791.66666666666
19	16.55	4.469666666666666	1689.88	0.2292303547865237	181.12556174101988	187500	54791.66666666666
24	16.883333333333333	4.469666666666666	1689.88	0.2292303547865237	181.12556174101988	187500	54791.66666666666
25	17.21666666666667	4.469666666666666	1689.88	0.2292303547865237	181.12556174101988	187500	54791.66666666666
31	17.55	4.469666666666666	1689.88	0.2292303547865237	181.12556174101988	187500	54791.66666666666
19	17.883333333333333	4.469666666666666	1689.88	0.2292303547865237	181.12556174101988	187500	54791.66666666666
25	18.21666666666667	4.469666666666666	1689.88	0.2292303547865237	181.12556174101988	187500	54791.66666666666
20	18.55	4.469666666666666	1689.88	0.2292303547865237	181.12556174101988	187500	54791.66666666666
32	18.883333333333333	4.469666666666666	1689.88	0.2292303547865237	181.12556174101988	187500	54791.66666666666
29	19.21666666666667	4.469666666666666	1689.88	0.2292303547865237	181.12556174101988	187500	54791.66666666666
28	19.55	4.469666666666666	1689.88	0.2292303547865237	181.12556174101988	187500	54791.66666666666
19	19.883333333333333	4.469666666666666	1689.88	0.2292303547865237	181.12556174101988	187500	54791.66666666666
11	1.2166666666666668	5.462666666666666	1469.92	0.2388295533545955	190.182	46875	13697.916666666666
15	1.55	5.462666666666666	1469.92	0.2388295533545955	190.182	46875	13697.916666666666
28	1.8833333333333333	5.462666666666666	1469.92	0.2388295533545955	190.182	46875	13697.916666666666
39	2.216666666666667	5.462666666666666	1469.92	0.2388295533545955	190.182	46875	13697.916666666666
66	2.55	5.462666666666666	1469.92	0.2388295533545955	190.182	46875	13697.916666666666
123	2.8833333333333333	5.462666666666666	1469.92	0.2388295533545955	190.182	46875	13697.916666666666
174	3.216666666666667	5.462666666666666	1469.92	0.2388295533545955	190.182	46875	13697.916666666666
254	3.55	5.462666666666666	1469.92	0.2388295533545955	190.182	46875	13697.916666666666
346	3.8833333333333337	5.462666666666666	1469.92	0.2388295533545955	190.182	46875	13697.916666666666
530	4.216666666666667	5.462666666666666	1469.92	0.2388295533545955	190.182	46875	13697.916666666666
672	4.55	5.462666666666666	1469.92	0.2388295533545955	190.182	46875	13697.916666666666
1082	4.883333333333334	5.462666666666666	1469.92	0.2388295533545955	190.182	46875	13697.916666666666
1330	5.216666666666667	5.462666666666666	1469.92	0.2388295533545955	190.182	46875	13697.916666666666
1593	5.550000000000001	5.462666666666666	1469.92	0.2388295533545955	190.182	46875	13697.916666666666
1178	5.883333333333334	5.462666666666666	1469.92	0.2388295533545955	190.182	46875	13697.916666666666
592	6.216666666666667	5.462666666666666	1469.92	0.2388295533545955	190.182	46875	13697.916666666666
142	6.550000000000001	5.462666666666666	1469.92	0.2388295533545955	190.182	46875	13697.916666666666
42	6.883333333333334	5.462666666666666	1469.92	0.2388295533545955	190.182	46875	13697.916666666666
19	7.216666666666667	5.462666666666666	1469.92	0.2388295533545955	190.182	46875	13697.916666666666
21	7.550000000000001	5.462666666666666	1469.92	0.2388295533545955	190.182	46875	13697.916666666666
16	7.883333333333334	5.462666666666666	1469.92	0.2388295533545955	190.182	46875	13697.916666666666
15	8.216666666666667	5.462666666666666	1469.92	0.2388295533545955	190.182	46875	13697.916666666666
13	8.55	5.462666666666666	1469.92	0.2388295533545955	190.182	46875	13697.916666666666
15	8.883333333333333	5.462666666666666	1469.92	0.2388295533545955	190.182	46875	13697.916666666666
22	9.216666666666669	5.462666666666666	1469.92	0.2388295533545955	190.182	46875	13697.916666666666
18	9.55	5.462666666666666	1469.92	0.2388295533545955	190.182	46875	13697.916666666666
14	9.883333333333333	5.462666666666666	1469.92	0.2388295533545955	190.182	46875	13697.916666666666
19	10.216666666666669	5.462666666666666	1469.92	0.2388295533545955	190.182	46875	13697.916666666666
18	10.55	5.462666666666666	1469.92	0.2388295533545955	190.182	46875	13697.916666666666
14	10.883333333333333	5.462666666666666	1469.92	0.2388295533545955	190.182	46875	13697.916666666666
9	11.216666666666669	5.462666666666666	1469.92	0.2388295533545955	190.182	46875	13697.916666666666
14	11.55	5.462666666666666	1469.92	0.2388295533545955	190.182	46875	13697.916666666666
14	11.883333333333333	5.462666666666666	1469.92	0.2388295533545955	190.182	46875	13697.916666666666
13	12.216666666666669	5.462666666666666	1469.92	0.2388295533545955	190.182	46875	13697.916666666666
10	12.55	5.462666666666666	1469.92	0.2388295533545955	190.182	46875	13697.916666666666
8	12.883333333333333	5.462666666666666	1469.92	0.2388295533545955	190.182	46875	13697.916666666666
6	13.216666666666669	5.462666666666666	1469.92	0.2388295533545955	190.182	46875	13697.916666666666
13	13.55	5.462666666666666	1469.92	0.2388295533545955	190.182	46875	13697.916666666666
13	13.883333333333333	5.462666666666666	1469.92	0.2388295533545955	190.182	46875	13697.916666666666
10	14.216666666666669	5.462666666666666	1469.92	0.2388295533545955	190.182	46875	13697.916666666666
14	14.55	5.462666666666666	1469.92	0.2388295533545955	190.182	46875	13697.916666666666
9	14.883333333333333	5.462666666666666	1469.92	0.2388295533545955	190.182	46875	13697.916666666666
9	15.216666666666669	5.462666666666666	1469.92	0.2388295533545955	190.182	46875	13697.916666666666
12	15.55	5.462666666666666	1469.92	0.2388295533545955	190.182	46875	13697.916666666666
13	15.883333333333333	5.462666666666666	1469.92	0.2388295533545955	190.182	46875	13697.916666666666
12	16.216666666666665	5.462666666666666	1469.92	0.2388295533545955	190.182	46875	13697.916666666666
18	16.55	5.462666666666666	1469.92	0.2388295533545955	190.182	46875	13697.916666666666
17	16.883333333333333	5.462666666666666	1469.92	0.2388295533545955	190.182	46875	13697.916666666666
15	17.21666666666667	5.462666666666666	1469.92	0.2388295533545955	190.182	46875	13697.916666666666
19	17.55	5.462666666666666	1469.92	0.2388295533545955	190.182	46875	13697.916666666666
8	17.883333333333333	5.462666666666666	1469.92	0.2388295533545955	190.182	46875	13697.916666666666
19	18.21666666666667	5.462666666666666	1469.92	0.2388295533545955	190.182	46875	13697.916666666666
12	18.55	5.462666666666666	1469.92	0.2388295533545955	190.182	46875	13697.916666666666
14	18.883333333333333	5.462666666666666	1469.92	0.2388295533545955	190.182	46875	13697.916666666666
14	19.21666666666667	5.462666666666666	1469.92	0.2388295533545955	190.182	46875	13697.916666666666
8	19.55	5.462666666666666	1469.92	0.2388295533545955	190.182	46875	13697.916666666666
14	19.883333333333333	5.462666666666666	1469.92	0.2388295533545955	190.182	46875	13697.916666666666
7	1.2166666666666668	6.782333333333336	1582.64	0.3956978364582977	212.5964610806116	11718.8	3424.4791666666665
8	1.55	6.782333333333336	1582.64	0.3956978364582977	212.5964610806116	11718.8	3424.4791666666665
13	1.8833333333333333	6.782333333333336	1582.64	0.3956978364582977	212.5964610806116	11718.8	3424.4791666666665
12	2.216666666666667	6.782333333333336	1582.64	0.3956978364582977	212.5964610806116	11718.8	3424.4791666666665
21	2.55	6.782333333333336	1582.64	0.3956978364582977	212.5964610806116	11718.8	3424.4791666666665
29	2.8833333333333333	6.782333333333336	1582.64	0.3956978364582977	212.5964610806116	11718.8	3424.4791666666665
53	3.216666666666667	6.782333333333336	1582.64	0.3956978364582977	212.5964610806116	11718.8	3424.4791666666665
65	3.55	6.782333333333336	1582.64	0.3956978364582977	212.5964610806116	11718.8	3424.4791666666665
109	3.8833333333333337	6.782333333333336	1582.64	0.3956978364582977	212.5964610806116	11718.8	3424.4791666666665
140	4.216666666666667	6.782333333333336	1582.64	0.3956978364582977	212.5964610806116	11718.8	3424.4791666666665
197	4.55	6.782333333333336	1582.64	0.3956978364582977	212.5964610806116	11718.8	3424.4791666666665
334	4.883333333333334	6.782333333333336	1582.64	0.3956978364582977	212.5964610806116	11718.8	3424.4791666666665
430	5.216666666666667	6.782333333333336	1582.64	0.3956978364582977	212.5964610806116	11718.8	3424.4791666666665
629	5.550000000000001	6.782333333333336	1582.64	0.3956978364582977	212.5964610806116	11718.8	3424.4791666666665
909	5.883333333333334	6.782333333333336	1582.64	0.3956978364582977	212.5964610806116	11718.8	3424.4791666666665
1181	6.216666666666667	6.782333333333336	1582.64	0.3956978364582977	212.5964610806116	11718.8	3424.4791666666665
1550	6.550000000000001	6.782333333333336	1582.64	0.3956978364582977	212.5964610806116	11718.8	3424.4791666666665
1700	6.883333333333334	6.782333333333336	1582.64	0.3956978364582977	212.5964610806116	11718.8	3424.4791666666665
1217	7.216666666666667	6.782333333333336	1582.64	0.3956978364582977	212.5964610806116	11718.8	3424.4791666666665
441	7.550000000000001	6.782333333333336	1582.64	0.3956978364582977	212.5964610806116	11718.8	3424.4791666666665
103	7.883333333333334	6.782333333333336	1582.64	0.3956978364582977	212.5964610806116	11718.8	3424.4791666666665
42	8.216666666666667	6.782333333333336	1582.64	0.3956978364582977	212.5964610806116	11718.8	3424.4791666666665
22	8.55	6.782333333333336	1582.64	0.3956978364582977	212.5964610806116	11718.8	3424.4791666666665
23	8.883333333333333	6.782333333333336	1582.64	0.3956978364582977	212.5964610806116	11718.8	3424.4791666666665
20	9.216666666666669	6.782333333333336	1582.64	0.3956978364582977	212.5964610806116	11718.8	3424.4791666666665
14	9.55	6.782333333333336	1582.64	0.3956978364582977	212.5964610806116	11718.8	3424.4791666666665
31	9.883333333333333	6.782333333333336	1582.64	0.3956978364582977	212.5964610806116	11718.8	3424.4791666666665
20	10.216666666666669	6.782333333333336	1582.64	0.3956978364582977	212.5964610806116	11718.8	3424.4791666666665
18	10.55	6.782333333333336	1582.64	0.3956978364582977	212.5964610806116	11718.8	3424.4791666666665
24	10.883333333333333	6.782333333333336	1582.64	0.3956978364582977	212.5964610806116	11718.8	3424.4791666666665
21	11.216666666666669	6.782333333333336	1582.64	0.3956978364582977	212.5964610806116	11718.8	3424.4791666666665
23	11.55	6.782333333333336	1582.64	0.3956978364582977	212.5964610806116	11718.8	3424.4791666666665
19	11.883333333333333	6.782333333333336	1582.64	0.3956978364582977	212.5964610806116	11718.8	3424.4791666666665
20	12.216666666666669	6.782333333333336	1582.64	0.3956978364582977	212.5964610806116	11718.8	3424.4791666666665
10	12.55	6.782333333333336	1582.64	0.3956978364582977	212.5964610806116	11718.8	3424.4791666666665
15	12.883333333333333	6.782333333333336	1582.64	0.3956978364582977	212.5964610806116	11718.8	3424.4791666666665
15	13.216666666666669	6.782333333333336	1582.64	0.3956978364582977	212.5964610806116	11718.8	3424.4791666666665
12	13.55	6.782333333333336	1582.64	0.3956978364582977	212.5964610806116	11718.8	3424.4791666666665
16	13.883333333333333	6.782333333333336	1582.64	0.3956978364582977	212.5964610806116	11718.8	3424.4791666666665
15	14.216666666666669	6.782333333333336	1582.64	0.3956978364582977	212.5964610806116	11718.8	3424.4791666666665
16	14.55	6.782333333333336	1582.64	0.3956978364582977	212.5964610806116	11718.8	3424.4791666666665
12	14.883333333333333	6.782333333333336	1582.64	0.3956978364582977	212.5964610806116	11718.8	3424.4791666666665
17	15.216666666666669	6.782333333333336	1582.64	0.3956978364582977	212.5964610806116	11718.8	3424.4791666666665
13	15.55	6.782333333333336	1582.64	0.3956978364582977	212.5964610806116	11718.8	3424.4791666666665
12	15.883333333333333	6.782333333333336	1582.64	0.3956978364582977	212.5964610806116	11718.8	3424.4791666666665
14	16.216666666666665	6.782333333333336	1582.64	0.3956978364582977	212.5964610806116	11718.8	3424.4791666666665
16	16.55	6.782333333333336	1582.64	0.3956978364582977	212.5964610806116	11718.8	3424.4791666666665
22	16.883333333333333	6.782333333333336	1582.64	0.3956978364582977	212.5964610806116	11718.8	3424.4791666666665
20	17.21666666666667	6.782333333333336	1582.64	0.3956978364582977	212.5964610806116	11718.8	3424.4791666666665
19	17.55	6.782333333333336	1582.64	0.3956978364582977	212.5964610806116	11718.8	3424.4791666666665
15	17.883333333333333	6.782333333333336	1582.64	0.3956978364582977	212.5964610806116	11718.8	3424.4791666666665
17	18.21666666666667	6.782333333333336	1582.64	0.3956978364582977	212.5964610806116	11718.8	3424.4791666666665
20	18.55	6.782333333333336	1582.64	0.3956978364582977	212.5964610806116	11718.8	3424.4791666666665
18	18.883333333333333	6.782333333333336	1582.64	0.3956978364582977	212.5964610806116	11718.8	3424.4791666666665
18	19.21666666666667	6.782333333333336	1582.64	0.3956978364582977	212.5964610806116	11718.8	3424.4791666666665
16	19.55	6.782333333333336	1582.64	0.3956978364582977	212.5964610806116	11718.8	3424.4791666666665
19	19.883333333333333	6.782333333333336	1582.64	0.3956978364582977	212.5964610806116	11718.8	3424.4791666666665
5	1.2166666666666668	7.893000000000002	1749.12	0.4409785835061733	228.3610203165155	2929.69	856.1197916666666
3	1.55	7.893000000000002	1749.12	0.4409785835061733	228.3610203165155	2929.69	856.1197916666666
6	1.8833333333333333	7.893000000000002	1749.12	0.4409785835061733	228.3610203165155	2929.69	856.1197916666666
3	2.216666666666667	7.893000000000002	1749.12	0.4409785835061733	228.3610203165155	2929.69	856.1197916666666
9	2.55	7.893000000000002	1749.12	0.4409785835061733	228.3610203165155	2929.69	856.1197916666666
7	2.8833333333333333	7.893000000000002	1749.12	0.4409785835061733	228.3610203165155	2929.69	856.1197916666666
13	3.216666666666667	7.893000000000002	1749.12	0.4409785835061733	228.3610203165155	2929.69	856.1197916666666
19	3.55	7.893000000000002	1749.12	0.4409785835061733	228.3610203165155	2929.69	856.1197916666666
25	3.8833333333333337	7.893000000000002	1749.12	0.4409785835061733	228.3610203165155	2929.69	856.1197916666666
41	4.216666666666667	7.893000000000002	1749.12	0.4409785835061733	228.3610203165155	2929.69	856.1197916666666
64	4.55	7.893000000000002	1749.12	0.4409785835061733	228.3610203165155	2929.69	856.1197916666666
91	4.883333333333334	7.893000000000002	1749.12	0.4409785835061733	228.3610203165155	2929.69	856.1197916666666
113	5.216666666666667	7.893000000000002	1749.12	0.4409785835061733	228.3610203165155	2929.69	856.1197916666666
186	5.550000000000001	7.893000000000002	1749.12	0.4409785835061733	228.3610203165155	2929.69	856.1197916666666
261	5.883333333333334	7.893000000000002	1749.12	0.4409785835061733	228.3610203165155	2929.69	856.1197916666666
375	6.216666666666667	7.893000000000002	1749.12	0.4409785835061733	228.3610203165155	2929.69	856.1197916666666
506	6.550000000000001	7.893000000000002	1749.12	0.4409785835061733	228.3610203165155	2929.69	856.1197916666666
731	6.883333333333334	7.893000000000002	1749.12	0.4409785835061733	228.3610203165155	2929.69	856.1197916666666
1064	7.216666666666667	7.893000000000002	1749.12	0.4409785835061733	228.3610203165155	2929.69	856.1197916666666
1471	7.550000000000001	7.893000000000002	1749.12	0.4409785835061733	228.3610203165155	2929.69	856.1197916666666
1880	7.883333333333334	7.893000000000002	1749.12	0.4409785835061733	228.3610203165155	2929.69	856.1197916666666
1614	8.216666666666667	7.893000000000002	1749.12	0.4409785835061733	228.3610203165155	2929.69	856.1197916666666
791	8.55	7.893000000000002	1749.12	0.4409785835061733	228.3610203165155	2929.69	856.1197916666666
245	8.883333333333333	7.893000000000002	1749.12	0.4409785835061733	228.3610203165155	2929.69	856.1197916666666
56	9.216666666666669	7.893000000000002	1749.12	0.4409785835061733	228.3610203165155	2929.69	856.1197916666666
23	9.55	7.893000000000002	1749.12	0.4409785835061733	228.3610203165155	2929.69	856.1197916666666
27	9.883333333333333	7.893000000000002	1749.12	0.4409785835061733	228.3610203165155	2929.69	856.1197916666666
21	10.216666666666669	7.893000000000002	1749.12	0.4409785835061733	228.3610203165155	2929.69	856.1197916666666
30	10.55	7.893000000000002	1749.12	0.4409785835061733	228.3610203165155	2929.69	856.1197916666666
27	10.883333333333333	7.893000000000002	1749.12	0.4409785835061733	228.3610203165155	2929.69	856.1197916666666
37	11.216666666666669	7.893000000000002	1749.12	0.4409785835061733	228.3610203165155	2929.69	856.1197916666666
37	11.55	7.893000000000002	1749.12	0.4409785835061733	228.3610203165155	2929.69	856.1197916666666
30	11.883333333333333	7.893000000000002	1749.12	0.4409785835061733	228.3610203165155	2929.69	856.1197916666666
16	12.216666666666669	7.893000000000002	1749.12	0.4409785835061733	228.3610203165155	2929.69	856.1197916666666
19	12.55	7.893000000000002	1749.12	0.4409785835061733	228.3610203165155	2929.69	856.1197916666666
26	12.883333333333333	7.893000000000002	1749.12	0.4409785835061733	228.3610203165155	2929.69	856.1197916666666
30	13.216666666666669	7.893000000000002	1749.12	0.4409785835061733	228.3610203165155	2929.69	856.1197916666666
30	13.55	7.893000000000002	1749.12	0.4409785835061733	228.3610203165155	2929.69	856.1197916666666
18	13.883333333333333	7.893000000000002	1749.12	0.4409785835061733	228.3610203165155	2929.69	856.1197916666666
24	14.216666666666669	7.893000000000002	1749.12	0.4409785835061733	228.3610203165155	2929.69	856.1197916666666
27	14.55	7.893000000000002	1749.12	0.4409785835061733	228.3610203165155	2929.69	856.1197916666666
24	14.883333333333333	7.893000000000002	1749.12	0.4409785835061733	228.3610203165155	2929.69	856.1197916666666
29	15.216666666666669	7.893000000000002	1749.12	0.4409785835061733	228.3610203165155	2929.69	856.1197916666666
36	15.55	7.893000000000002	1749.12	0.4409785835061733	228.3610203165155	2929.69	856.1197916666666
31	15.883333333333333	7.893000000000002	1749.12	0.4409785835061733	228.3610203165155	2929.69	856.1197916666666
50	16.216666666666665	7.893000000000002	1749.12	0.4409785835061733	228.3610203165155	2929.69	856.1197916666666
55	16.55	7.893000000000002	1749.12	0.4409785835061733	228.3610203165155	2929.69	856.1197916666666
70	16.883333333333333	7.893000000000002	1749.12	0.4409785835061733	228.3610203165155	2929.69	856.1197916666666
94	17.21666666666667	7.893000000000002	1749.12	0.4409785835061733	228.3610203165155	2929.69	856.1197916666666
123	17.55	7.893000000000002	1749.12	0.4409785835061733	228.3610203165155	2929.69	856.1197916666666
169	17.883333333333333	7.893000000000002	1749.12	0.4409785835061733	228.3610203165155	2929.69	856.1197916666666
266	18.21666666666667	7.893000000000002	1749.12	0.4409785835061733	228.3610203165155	2929.69	856.1197916666666
334	18.55	7.893000000000002	1749.12	0.4409785835061733	228.3610203165155	2929.69	856.1197916666666
436	18.883333333333333	7.893000000000002	1749.12	0.4409785835061733	228.3610203165155	2929.69	856.1197916666666
675	19.21666666666667	7.893000000000002	1749.12	0.4409785835061733	228.3610203165155	2929.69	856.1197916666666
913	19.55	7.893000000000002	1749.12	0.4409785835061733	228.3610203165155	2929.69	856.1197916666666
1266	19.883333333333333	7.893000000000002	1749.12	0.4409785835061733	228.3610203165155	2929.69	856.1197916666666
643	1.2166666666666668	2.9252985329239163	4683.595701125895	0.2245874799453312	703.4681182178558	3000000	292222.2222222222
959	1.55	2.9252985329239163	4683.595701125895	0.2245874799453312	703.4681182178558	3000000	292222.2222222222
1482	1.8833333333333333	2.9252985329239163	4683.595701125895	0.2245874799453312	703.4681182178558	3000000	292222.2222222222
2329	2.216666666666667	2.9252985329239163	4683.595701125895	0.2245874799453312	703.4681182178558	3000000	292222.2222222222
3676	2.55	2.9252985329239163	4683.595701125895	0.2245874799453312	703.4681182178558	3000000	292222.2222222222
5132	2.8833333333333333	2.9252985329239163	4683.595701125895	0.2245874799453312	703.4681182178558	3000000	292222.2222222222
4211	3.216666666666667	2.9252985329239163	4683.595701125895	0.2245874799453312	703.4681182178558	3000000	292222.2222222222
1649	3.55	2.9252985329239163	4683.595701125895	0.2245874799453312	703.4681182178558	3000000	292222.2222222222
275	3.8833333333333337	2.9252985329239163	4683.595701125895	0.2245874799453312	703.4681182178558	3000000	292222.2222222222
83	4.216666666666667	2.9252985329239163	4683.595701125895	0.2245874799453312	703.4681182178558	3000000	292222.2222222222
52	4.55	2.9252985329239163	4683.595701125895	0.2245874799453312	703.4681182178558	3000000	292222.2222222222
37	4.883333333333334	2.9252985329239163	4683.595701125895	0.2245874799453312	703.4681182178558	3000000	292222.2222222222
25	5.216666666666667	2.9252985329239163	4683.595701125895	0.2245874799453312	703.4681182178558	3000000	292222.2222222222
22	5.550000000000001	2.9252985329239163	4683.595701125895	0.2245874799453312	703.4681182178558	3000000	292222.2222222222
26	5.883333333333334	2.9252985329239163	4683.595701125895	0.2245874799453312	703.4681182178558	3000000	292222.2222222222
22	6.216666666666667	2.9252985329239163	4683.595701125895	0.2245874799453312	703.4681182178558	3000000	292222.2222222222
24	6.550000000000001	2.9252985329239163	4683.595701125895	0.2245874799453312	703.4681182178558	3000000	292222.2222222222
23	6.883333333333334	2.9252985329239163	4683.595701125895	0.2245874799453312	703.4681182178558	3000000	292222.2222222222
27	7.216666666666667	2.9252985329239163	4683.595701125895	0.2245874799453312	703.4681182178558	3000000	292222.2222222222
24	7.550000000000001	2.9252985329239163	4683.595701125895	0.2245874799453312	703.4681182178558	3000000	292222.2222222222
29	7.883333333333334	2.9252985329239163	4683.595701125895	0.2245874799453312	703.4681182178558	3000000	292222.2222222222
35	8.216666666666667	2.9252985329239163	4683.595701125895	0.2245874799453312	703.4681182178558	3000000	292222.2222222222
42	8.55	2.9252985329239163	4683.595701125895	0.2245874799453312	703.4681182178558	3000000	292222.2222222222
35	8.883333333333333	2.9252985329239163	4683.595701125895	0.2245874799453312	703.4681182178558	3000000	292222.2222222222
35	9.216666666666669	2.9252985329239163	4683.595701125895	0.2245874799453312	703.4681182178558	3000000	292222.2222222222
62	9.55	2.9252985329239163	4683.595701125895	0.2245874799453312	703.4681182178558	3000000	292222.2222222222
84	9.883333333333333	2.9252985329239163	4683.595701125895	0.2245874799453312	703.4681182178558	3000000	292222.2222222222
121	10.216666666666669	2.9252985329239163	4683.595701125895	0.2245874799453312	703.4681182178558	3000000	292222.2222222222
156	10.55	2.9252985329239163	4683.595701125895	0.2245874799453312	703.4681182178558	3000000	292222.2222222222
214	10.883333333333333	2.9252985329239163	4683.595701125895	0.2245874799453312	703.4681182178558	3000000	292222.2222222222
282	11.216666666666669	2.9252985329239163	4683.595701125895	0.2245874799453312	703.4681182178558	3000000	292222.2222222222
429	11.55	2.9252985329239163	4683.595701125895	0.2245874799453312	703.4681182178558	3000000	292222.2222222222
582	11.883333333333333	2.9252985329239163	4683.595701125895	0.2245874799453312	703.4681182178558	3000000	292222.2222222222
884	12.216666666666669	2.9252985329239163	4683.595701125895	0.2245874799453312	703.4681182178558	3000000	292222.2222222222
1209	12.55	2.9252985329239163	4683.595701125895	0.2245874799453312	703.4681182178558	3000000	292222.2222222222
1530	12.883333333333333	2.9252985329239163	4683.595701125895	0.2245874799453312	703.4681182178558	3000000	292222.2222222222
2292	13.216666666666669	2.9252985329239163	4683.595701125895	0.2245874799453312	703.4681182178558	3000000	292222.2222222222
3293	13.55	2.9252985329239163	4683.595701125895	0.2245874799453312	703.4681182178558	3000000	292222.2222222222
4654	13.883333333333333	2.9252985329239163	4683.595701125895	0.2245874799453312	703.4681182178558	3000000	292222.2222222222
7237	14.216666666666669	2.9252985329239163	4683.595701125895	0.2245874799453312	703.4681182178558	3000000	292222.2222222222
10660	14.55	2.9252985329239163	4683.595701125895	0.2245874799453312	703.4681182178558	3000000	292222.2222222222
14701	14.883333333333333	2.9252985329239163	4683.595701125895	0.2245874799453312	703.4681182178558	3000000	292222.2222222222
15995	15.216666666666669	2.9252985329239163	4683.595701125895	0.2245874799453312	703.4681182178558	3000000	292222.2222222222
17989	15.55	2.9252985329239163	4683.595701125895	0.2245874799453312	703.4681182178558	3000000	292222.2222222222
18282	15.883333333333333	2.9252985329239163	4683.595701125895	0.2245874799453312	703.4681182178558	3000000	292222.2222222222
19168	16.216666666666665	2.9252985329239163	4683.595701125895	0.2245874799453312	703.4681182178558	3000000	292222.2222222222
20188	16.55	2.9252985329239163	4683.595701125895	0.2245874799453312	703.4681182178558	3000000	292222.2222222222
21043	16.883333333333333	2.9252985329239163	4683.595701125895	0.2245874799453312	703.4681182178558	3000000	292222.2222222222
21820	17.21666666666667	2.9252985329239163	4683.595701125895	0.2245874799453312	703.4681182178558	3000000	292222.2222222222
21729	17.55	2.9252985329239163	4683.595701125895	0.2245874799453312	703.4681182178558	3000000	292222.2222222222
18827	17.883333333333333	2.9252985329239163	4683.595701125895	0.2245874799453312	703.4681182178558	3000000	292222.2222222222
16902	18.21666666666667	2.9252985329239163	4683.595701125895	0.2245874799453312	703.4681182178558	3000000	292222.2222222222
16058	18.55	2.9252985329239163	4683.595701125895	0.2245874799453312	703.4681182178558	3000000	292222.2222222222
15676	18.883333333333333	2.9252985329239163	4683.595701125895	0.2245874799453312	703.4681182178558	3000000	292222.2222222222
15916	19.21666666666667	2.9252985329239163	4683.595701125895	0.2245874799453312	703.4681182178558	3000000	292222.2222222222
15931	19.55	2.9252985329239163	4683.595701125895	0.2245874799453312	703.4681182178558	3000000	292222.2222222222
16696	19.883333333333333	2.9252985329239163	4683.595701125895	0.2245874799453312	703.4681182178558	3000000	292222.2222222222
225	1.2166666666666668	3.603666666666666	3140.14	0.4031926751980167	494.1441520002033	750000	73055.55555555555
317	1.55	3.603666666666666	3140.14	0.4031926751980167	494.1441520002033	750000	73055.55555555555
426	1.8833333333333333	3.603666666666666	3140.14	0.4031926751980167	494.1441520002033	750000	73055.55555555555
720	2.216666666666667	3.603666666666666	3140.14	0.4031926751980167	494.1441520002033	750000	73055.55555555555
1100	2.55	3.603666666666666	3140.14	0.4031926751980167	494.1441520002033	750000	73055.55555555555
1734	2.8833333333333333	3.603666666666666	3140.14	0.4031926751980167	494.1441520002033	750000	73055.55555555555
2517	3.216666666666667	3.603666666666666	3140.14	0.4031926751980167	494.1441520002033	750000	73055.55555555555
3354	3.55	3.603666666666666	3140.14	0.4031926751980167	494.1441520002033	750000	73055.55555555555
3200	3.8833333333333337	3.603666666666666	3140.14	0.4031926751980167	494.1441520002033	750000	73055.55555555555
1725	4.216666666666667	3.603666666666666	3140.14	0.4031926751980167	494.1441520002033	750000	73055.55555555555
466	4.55	3.603666666666666	3140.14	0.4031926751980167	494.1441520002033	750000	73055.55555555555
72	4.883333333333334	3.603666666666666	3140.14	0.4031926751980167	494.1441520002033	750000	73055.55555555555
38	5.216666666666667	3.603666666666666	3140.14	0.4031926751980167	494.1441520002033	750000	73055.55555555555
26	5.550000000000001	3.603666666666666	3140.14	0.4031926751980167	494.1441520002033	750000	73055.55555555555
19	5.883333333333334	3.603666666666666	3140.14	0.4031926751980167	494.1441520002033	750000	73055.55555555555
15	6.216666666666667	3.603666666666666	3140.14	0.4031926751980167	494.1441520002033	750000	73055.55555555555
16	6.550000000000001	3.603666666666666	3140.14	0.4031926751980167	494.1441520002033	750000	73055.55555555555
22	6.883333333333334	3.603666666666666	3140.14	0.4031926751980167	494.1441520002033	750000	73055.55555555555
17	7.216666666666667	3.603666666666666	3140.14	0.4031926751980167	494.1441520002033	750000	73055.55555555555
10	7.550000000000001	3.603666666666666	3140.14	0.4031926751980167	494.1441520002033	750000	73055.55555555555
16	7.883333333333334	3.603666666666666	3140.14	0.4031926751980167	494.1441520002033	750000	73055.55555555555
19	8.216666666666667	3.603666666666666	3140.14	0.4031926751980167	494.1441520002033	750000	73055.55555555555
14	8.55	3.603666666666666	3140.14	0.4031926751980167	494.1441520002033	750000	73055.55555555555
16	8.883333333333333	3.603666666666666	3140.14	0.4031926751980167	494.1441520002033	750000	73055.55555555555
19	9.216666666666669	3.603666666666666	3140.14	0.4031926751980167	494.1441520002033	750000	73055.55555555555
17	9.55	3.603666666666666	3140.14	0.4031926751980167	494.1441520002033	750000	73055.55555555555
14	9.883333333333333	3.603666666666666	3140.14	0.4031926751980167	494.1441520002033	750000	73055.55555555555
20	10.216666666666669	3.603666666666666	3140.14	0.4031926751980167	494.1441520002033	750000	73055.55555555555
14	10.55	3.603666666666666	3140.14	0.4031926751980167	494.1441520002033	750000	73055.55555555555
11	10.883333333333333	3.603666666666666	3140.14	0.4031926751980167	494.1441520002033	750000	73055.55555555555
11	11.216666666666669	3.603666666666666	3140.14	0.4031926751980167	494.1441520002033	750000	73055.55555555555
18	11.55	3.603666666666666	3140.14	0.4031926751980167	494.1441520002033	750000	73055.55555555555
13	11.883333333333333	3.603666666666666	3140.14	0.4031926751980167	494.1441520002033	750000	73055.55555555555
9	12.216666666666669	3.603666666666666	3140.14	0.4031926751980167	494.1441520002033	750000	73055.55555555555
17	12.55	3.603666666666666	3140.14	0.4031926751980167	494.1441520002033	750000	73055.55555555555
14	12.883333333333333	3.603666666666666	3140.14	0.4031926751980167	494.1441520002033	750000	73055.55555555555
11	13.216666666666669	3.603666666666666	3140.14	0.4031926751980167	494.1441520002033	750000	73055.55555555555
21	13.55	3.603666666666666	3140.14	0.4031926751980167	494.1441520002033	750000	73055.55555555555
17	13.883333333333333	3.603666666666666	3140.14	0.4031926751980167	494.1441520002033	750000	73055.55555555555
29	14.216666666666669	3.603666666666666	3140.14	0.4031926751980167	494.1441520002033	750000	73055.55555555555
35	14.55	3.603666666666666	3140.14	0.4031926751980167	494.1441520002033	750000	73055.55555555555
54	14.883333333333333	3.603666666666666	3140.14	0.4031926751980167	494.1441520002033	750000	73055.55555555555
67	15.216666666666669	3.603666666666666	3140.14	0.4031926751980167	494.1441520002033	750000	73055.55555555555
97	15.55	3.603666666666666	3140.14	0.4031926751980167	494.1441520002033	750000	73055.55555555555
111	15.883333333333333	3.603666666666666	3140.14	0.4031926751980167	494.1441520002033	750000	73055.55555555555
117	16.216666666666665	3.603666666666666	3140.14	0.4031926751980167	494.1441520002033	750000	73055.55555555555
165	16.55	3.603666666666666	3140.14	0.4031926751980167	494.1441520002033	750000	73055.55555555555
195	16.883333333333333	3.603666666666666	3140.14	0.4031926751980167	494.1441520002033	750000	73055.55555555555
172	17.21666666666667	3.603666666666666	3140.14	0.4031926751980167	494.1441520002033	750000	73055.55555555555
179	17.55	3.603666666666666	3140.14	0.4031926751980167	494.1441520002033	750000	73055.55555555555
195	17.883333333333333	3.603666666666666	3140.14	0.4031926751980167	494.1441520002033	750000	73055.55555555555
166	18.21666666666667	3.603666666666666	3140.14	0.4031926751980167	494.1441520002033	750000	73055.55555555555
157	18.55	3.603666666666666	3140.14	0.4031926751980167	494.1441520002033	750000	73055.55555555555
159	18.883333333333333	3.603666666666666	3140.14	0.4031926751980167	494.1441520002033	750000	73055.55555555555
135	19.21666666666667	3.603666666666666	3140.14	0.4031926751980167	494.1441520002033	750000	73055.55555555555
137	19.55	3.603666666666666	3140.14	0.4031926751980167	494.1441520002033	750000	73055.55555555555
123	19.883333333333333	3.603666666666666	3140.14	0.4031926751980167	494.1441520002033	750000	73055.55555555555
70	1.2166666666666668	4.476333333333332	2347.08	0.2295306805926678	259.1873626240292	187500	18263.888888888887
109	1.55	4.476333333333332	2347.08	0.2295306805926678	259.1873626240292	187500	18263.888888888887
149	1.8833333333333333	4.476333333333332	2347.08	0.2295306805926678	259.1873626240292	187500	18263.888888888887
239	2.216666666666667	4.476333333333332	2347.08	0.2295306805926678	259.1873626240292	187500	18263.888888888887
374	2.55	4.476333333333332	2347.08	0.2295306805926678	259.1873626240292	187500	18263.888888888887
548	2.8833333333333333	4.476333333333332	2347.08	0.2295306805926678	259.1873626240292	187500	18263.888888888887
829	3.216666666666667	4.476333333333332	2347.08	0.2295306805926678	259.1873626240292	187500	18263.888888888887
1089	3.55	4.476333333333332	2347.08	0.2295306805926678	259.1873626240292	187500	18263.888888888887
1689	3.8833333333333337	4.476333333333332	2347.08	0.2295306805926678	259.1873626240292	187500	18263.888888888887
2200	4.216666666666667	4.476333333333332	2347.08	0.2295306805926678	259.1873626240292	187500	18263.888888888887
2505	4.55	4.476333333333332	2347.08	0.2295306805926678	259.1873626240292	187500	18263.888888888887
1941	4.883333333333334	4.476333333333332	2347.08	0.2295306805926678	259.1873626240292	187500	18263.888888888887
896	5.216666666666667	4.476333333333332	2347.08	0.2295306805926678	259.1873626240292	187500	18263.888888888887
200	5.550000000000001	4.476333333333332	2347.08	0.2295306805926678	259.1873626240292	187500	18263.888888888887
44	5.883333333333334	4.476333333333332	2347.08	0.2295306805926678	259.1873626240292	187500	18263.888888888887
34	6.216666666666667	4.476333333333332	2347.08	0.2295306805926678	259.1873626240292	187500	18263.888888888887
21	6.550000000000001	4.476333333333332	2347.08	0.2295306805926678	259.1873626240292	187500	18263.888888888887
22	6.883333333333334	4.476333333333332	2347.08	0.2295306805926678	259.1873626240292	187500	18263.888888888887
25	7.216666666666667	4.476333333333332	2347.08	0.2295306805926678	259.1873626240292	187500	18263.888888888887
20	7.550000000000001	4.476333333333332	2347.08	0.2295306805926678	259.1873626240292	187500	18263.888888888887
13	7.883333333333334	4.476333333333332	2347.08	0.2295306805926678	259.1873626240292	187500	18263.888888888887
14	8.216666666666667	4.476333333333332	2347.08	0.2295306805926678	259.1873626240292	187500	18263.888888888887
14	8.55	4.476333333333332	2347.08	0.2295306805926678	259.1873626240292	187500	18263.888888888887
13	8.883333333333333	4.476333333333332	2347.08	0.2295306805926678	259.1873626240292	187500	18263.888888888887
36	9.216666666666669	4.476333333333332	2347.08	0.2295306805926678	259.1873626240292	187500	18263.888888888887
12	9.55	4.476333333333332	2347.08	0.2295306805926678	259.1873626240292	187500	18263.888888888887
16	9.883333333333333	4.476333333333332	2347.08	0.2295306805926678	259.1873626240292	187500	18263.888888888887
14	10.216666666666669	4.476333333333332	2347.08	0.2295306805926678	259.1873626240292	187500	18263.888888888887
18	10.55	4.476333333333332	2347.08	0.2295306805926678	259.1873626240292	187500	18263.888888888887
10	10.883333333333333	4.476333333333332	2347.08	0.2295306805926678	259.1873626240292	187500	18263.888888888887
10	11.216666666666669	4.476333333333332	2347.08	0.2295306805926678	259.1873626240292	187500	18263.888888888887
13	11.55	4.476333333333332	2347.08	0.2295306805926678	259.1873626240292	187500	18263.888888888887
12	11.883333333333333	4.476333333333332	2347.08	0.2295306805926678	259.1873626240292	187500	18263.888888888887
10	12.216666666666669	4.476333333333332	2347.08	0.2295306805926678	259.1873626240292	187500	18263.888888888887
14	12.55	4.476333333333332	2347.08	0.2295306805926678	259.1873626240292	187500	18263.888888888887
14	12.883333333333333	4.476333333333332	2347.08	0.2295306805926678	259.1873626240292	187500	18263.888888888887
12	13.216666666666669	4.476333333333332	2347.08	0.2295306805926678	259.1873626240292	187500	18263.888888888887
9	13.55	4.476333333333332	2347.08	0.2295306805926678	259.1873626240292	187500	18263.888888888887
9	13.883333333333333	4.476333333333332	2347.08	0.2295306805926678	259.1873626240292	187500	18263.888888888887
10	14.216666666666669	4.476333333333332	2347.08	0.2295306805926678	259.1873626240292	187500	18263.888888888887
8	14.55	4.476333333333332	2347.08	0.2295306805926678	259.1873626240292	187500	18263.888888888887
10	14.883333333333333	4.476333333333332	2347.08	0.2295306805926678	259.1873626240292	187500	18263.888888888887
15	15.216666666666669	4.476333333333332	2347.08	0.2295306805926678	259.1873626240292	187500	18263.888888888887
16	15.55	4.476333333333332	2347.08	0.2295306805926678	259.1873626240292	187500	18263.888888888887
19	15.883333333333333	4.476333333333332	2347.08	0.2295306805926678	259.1873626240292	187500	18263.888888888887
10	16.216666666666665	4.476333333333332	2347.08	0.2295306805926678	259.1873626240292	187500	18263.888888888887
20	16.55	4.476333333333332	2347.08	0.2295306805926678	259.1873626240292	187500	18263.888888888887
18	16.883333333333333	4.476333333333332	2347.08	0.2295306805926678	259.1873626240292	187500	18263.888888888887
16	17.21666666666667	4.476333333333332	2347.08	0.2295306805926678	259.1873626240292	187500	18263.888888888887
13	17.55	4.476333333333332	2347.08	0.2295306805926678	259.1873626240292	187500	18263.888888888887
15	17.883333333333333	4.476333333333332	2347.08	0.2295306805926678	259.1873626240292	187500	18263.888888888887
24	18.21666666666667	4.476333333333332	2347.08	0.2295306805926678	259.1873626240292	187500	18263.888888888887
23	18.55	4.476333333333332	2347.08	0.2295306805926678	259.1873626240292	187500	18263.888888888887
21	18.883333333333333	4.476333333333332	2347.08	0.2295306805926678	259.1873626240292	187500	18263.888888888887
17	19.21666666666667	4.476333333333332	2347.08	0.2295306805926678	259.1873626240292	187500	18263.888888888887
16	19.55	4.476333333333332	2347.08	0.2295306805926678	259.1873626240292	187500	18263.888888888887
14	19.883333333333333	4.476333333333332	2347.08	0.2295306805926678	259.1873626240292	187500	18263.888888888887
19	1.2166666666666668	5.455	1995.02	0.255555	266.95407949495734	46875	4565.972222222222
19	1.55	5.455	1995.02	0.255555	266.95407949495734	46875	4565.972222222222
33	1.8833333333333333	5.455	1995.02	0.255555	266.95407949495734	46875	4565.972222222222
62	2.216666666666667	5.455	1995.02	0.255555	266.95407949495734	46875	4565.972222222222
104	2.55	5.455	1995.02	0.255555	266.95407949495734	46875	4565.972222222222
147	2.8833333333333333	5.455	1995.02	0.255555	266.95407949495734	46875	4565.972222222222
194	3.216666666666667	5.455	1995.02	0.255555	266.95407949495734	46875	4565.972222222222
316	3.55	5.455	1995.02	0.255555	266.95407949495734	46875	4565.972222222222
484	3.8833333333333337	5.455	1995.02	0.255555	266.95407949495734	46875	4565.972222222222
584	4.216666666666667	5.455	1995.02	0.255555	266.95407949495734	46875	4565.972222222222
970	4.55	5.455	1995.02	0.255555	266.95407949495734	46875	4565.972222222222
1371	4.883333333333334	5.455	1995.02	0.255555	266.95407949495734	46875	4565.972222222222
1867	5.216666666666667	5.455	1995.02	0.255555	266.95407949495734	46875	4565.972222222222
2169	5.550000000000001	5.455	1995.02	0.255555	266.95407949495734	46875	4565.972222222222
1679	5.883333333333334	5.455	1995.02	0.255555	266.95407949495734	46875	4565.972222222222
770	6.216666666666667	5.455	1995.02	0.255555	266.95407949495734	46875	4565.972222222222
173	6.550000000000001	5.455	1995.02	0.255555	266.95407949495734	46875	4565.972222222222
47	6.883333333333334	5.455	1995.02	0.255555	266.95407949495734	46875	4565.972222222222
32	7.216666666666667	5.455	1995.02	0.255555	266.95407949495734	46875	4565.972222222222
29	7.550000000000001	5.455	1995.02	0.255555	266.95407949495734	46875	4565.972222222222
27	7.883333333333334	5.455	1995.02	0.255555	266.95407949495734	46875	4565.972222222222
19	8.216666666666667	5.455	1995.02	0.255555	266.95407949495734	46875	4565.972222222222
16	8.55	5.455	1995.02	0.255555	266.95407949495734	46875	4565.972222222222
16	8.883333333333333	5.455	1995.02	0.255555	266.95407949495734	46875	4565.972222222222
12	9.216666666666669	5.455	1995.02	0.255555	266.95407949495734	46875	4565.972222222222
16	9.55	5.455	1995.02	0.255555	266.95407949495734	46875	4565.972222222222
16	9.883333333333333	5.455	1995.02	0.255555	266.95407949495734	46875	4565.972222222222
13	10.216666666666669	5.455	1995.02	0.255555	266.95407949495734	46875	4565.972222222222
11	10.55	5.455	1995.02	0.255555	266.95407949495734	46875	4565.972222222222
13	10.883333333333333	5.455	1995.02	0.255555	266.95407949495734	46875	4565.972222222222
17	11.216666666666669	5.455	1995.02	0.255555	266.95407949495734	46875	4565.972222222222
14	11.55	5.455	1995.02	0.255555	266.95407949495734	46875	4565.972222222222
18	11.883333333333333	5.455	1995.02	0.255555	266.95407949495734	46875	4565.972222222222
7	12.216666666666669	5.455	1995.02	0.255555	266.95407949495734	46875	4565.972222222222
8	12.55	5.455	1995.02	0.255555	266.95407949495734	46875	4565.972222222222
7	12.883333333333333	5.455	1995.02	0.255555	266.95407949495734	46875	4565.972222222222
8	13.216666666666669	5.455	1995.02	0.255555	266.95407949495734	46875	4565.972222222222
9	13.55	5.455	1995.02	0.255555	266.95407949495734	46875	4565.972222222222
4	13.883333333333333	5.455	1995.02	0.255555	266.95407949495734	46875	4565.972222222222
10	14.216666666666669	5.455	1995.02	0.255555	266.95407949495734	46875	4565.972222222222
9	14.55	5.455	1995.02	0.255555	266.95407949495734	46875	4565.972222222222
6	14.883333333333333	5.455	1995.02	0.255555	266.95407949495734	46875	4565.972222222222
8	15.216666666666669	5.455	1995.02	0.255555	266.95407949495734	46875	4565.972222222222
9	15.55	5.455	1995.02	0.255555	266.95407949495734	46875	4565.972222222222
7	15.883333333333333	5.455	1995.02	0.255555	266.95407949495734	46875	4565.972222222222
9	16.216666666666665	5.455	1995.02	0.255555	266.95407949495734	46875	4565.972222222222
7	16.55	5.455	1995.02	0.255555	266.95407949495734	46875	4565.972222222222
9	16.883333333333333	5.455	1995.02	0.255555	266.95407949495734	46875	4565.972222222222
9	17.21666666666667	5.455	1995.02	0.255555	266.95407949495734	46875	4565.972222222222
7	17.55	5.455	1995.02	0.255555	266.95407949495734	46875	4565.972222222222
14	17.883333333333333	5.455	1995.02	0.255555	266.95407949495734	46875	4565.972222222222
8	18.21666666666667	5.455	1995.02	0.255555	266.95407949495734	46875	4565.972222222222
9	18.55	5.455	1995.02	0.255555	266.95407949495734	46875	4565.972222222222
8	18.883333333333333	5.455	1995.02	0.255555	266.95407949495734	46875	4565.972222222222
5	19.21666666666667	5.455	1995.02	0.255555	266.95407949495734	46875	4565.972222222222
10	19.55	5.455	1995.02	0.255555	266.95407949495734	46875	4565.972222222222
8	19.883333333333333	5.455	1995.02	0.255555	266.95407949495734	46875	4565.972222222222
10	1.2166666666666668	7.241666666666668	4358.3	0.2501943688859169	611.8685747699419	11718.8	1141.4930555555554
11	1.55	7.241666666666668	4358.3	0.2501943688859169	611.8685747699419	11718.8	1141.4930555555554
14	1.8833333333333333	7.241666666666668	4358.3	0.2501943688859169	611.8685747699419	11718.8	1141.4930555555554
13	2.216666666666667	7.241666666666668	4358.3	0.2501943688859169	611.8685747699419	11718.8	1141.4930555555554
28	2.55	7.241666666666668	4358.3	0.2501943688859169	611.8685747699419	11718.8	1141.4930555555554
54	2.8833333333333333	7.241666666666668	4358.3	0.2501943688859169	611.8685747699419	11718.8	1141.4930555555554
59	3.216666666666667	7.241666666666668	4358.3	0.2501943688859169	611.8685747699419	11718.8	1141.4930555555554
82	3.55	7.241666666666668	4358.3	0.2501943688859169	611.8685747699419	11718.8	1141.4930555555554
117	3.8833333333333337	7.241666666666668	4358.3	0.2501943688859169	611.8685747699419	11718.8	1141.4930555555554
186	4.216666666666667	7.241666666666668	4358.3	0.2501943688859169	611.8685747699419	11718.8	1141.4930555555554
305	4.55	7.241666666666668	4358.3	0.2501943688859169	611.8685747699419	11718.8	1141.4930555555554
396	4.883333333333334	7.241666666666668	4358.3	0.2501943688859169	611.8685747699419	11718.8	1141.4930555555554
539	5.216666666666667	7.241666666666668	4358.3	0.2501943688859169	611.8685747699419	11718.8	1141.4930555555554
864	5.550000000000001	7.241666666666668	4358.3	0.2501943688859169	611.8685747699419	11718.8	1141.4930555555554
1177	5.883333333333334	7.241666666666668	4358.3	0.2501943688859169	611.8685747699419	11718.8	1141.4930555555554
1742	6.216666666666667	7.241666666666668	4358.3	0.2501943688859169	611.8685747699419	11718.8	1141.4930555555554
2688	6.550000000000001	7.241666666666668	4358.3	0.2501943688859169	611.8685747699419	11718.8	1141.4930555555554
3832	6.883333333333334	7.241666666666668	4358.3	0.2501943688859169	611.8685747699419	11718.8	1141.4930555555554
4719	7.216666666666667	7.241666666666668	4358.3	0.2501943688859169	611.8685747699419	11718.8	1141.4930555555554
4005	7.550000000000001	7.241666666666668	4358.3	0.2501943688859169	611.8685747699419	11718.8	1141.4930555555554
1953	7.883333333333334	7.241666666666668	4358.3	0.2501943688859169	611.8685747699419	11718.8	1141.4930555555554
437	8.216666666666667	7.241666666666668	4358.3	0.2501943688859169	611.8685747699419	11718.8	1141.4930555555554
96	8.55	7.241666666666668	4358.3	0.2501943688859169	611.8685747699419	11718.8	1141.4930555555554
50	8.883333333333333	7.241666666666668	4358.3	0.2501943688859169	611.8685747699419	11718.8	1141.4930555555554
41	9.216666666666669	7.241666666666668	4358.3	0.2501943688859169	611.8685747699419	11718.8	1141.4930555555554
38	9.55	7.241666666666668	4358.3	0.2501943688859169	611.8685747699419	11718.8	1141.4930555555554
27	9.883333333333333	7.241666666666668	4358.3	0.2501943688859169	611.8685747699419	11718.8	1141.4930555555554
24	10.216666666666669	7.241666666666668	4358.3	0.2501943688859169	611.8685747699419	11718.8	1141.4930555555554
25	10.55	7.241666666666668	4358.3	0.2501943688859169	611.8685747699419	11718.8	1141.4930555555554
20	10.883333333333333	7.241666666666668	4358.3	0.2501943688859169	611.8685747699419	11718.8	1141.4930555555554
26	11.216666666666669	7.241666666666668	4358.3	0.2501943688859169	611.8685747699419	11718.8	1141.4930555555554
24	11.55	7.241666666666668	4358.3	0.2501943688859169	611.8685747699419	11718.8	1141.4930555555554
15	11.883333333333333	7.241666666666668	4358.3	0.2501943688859169	611.8685747699419	11718.8	1141.4930555555554
21	12.216666666666669	7.241666666666668	4358.3	0.2501943688859169	611.8685747699419	11718.8	1141.4930555555554
20	12.55	7.241666666666668	4358.3	0.2501943688859169	611.8685747699419	11718.8	1141.4930555555554
14	12.883333333333333	7.241666666666668	4358.3	0.2501943688859169	611.8685747699419	11718.8	1141.4930555555554
14	13.216666666666669	7.241666666666668	4358.3	0.2501943688859169	611.8685747699419	11718.8	1141.4930555555554
17	13.55	7.241666666666668	4358.3	0.2501943688859169	611.8685747699419	11718.8	1141.4930555555554
21	13.883333333333333	7.241666666666668	4358.3	0.2501943688859169	611.8685747699419	11718.8	1141.4930555555554
17	14.216666666666669	7.241666666666668	4358.3	0.2501943688859169	611.8685747699419	11718.8	1141.4930555555554
12	14.55	7.241666666666668	4358.3	0.2501943688859169	611.8685747699419	11718.8	1141.4930555555554
13	14.883333333333333	7.241666666666668	4358.3	0.2501943688859169	611.8685747699419	11718.8	1141.4930555555554
11	15.216666666666669	7.241666666666668	4358.3	0.2501943688859169	611.8685747699419	11718.8	1141.4930555555554
18	15.55	7.241666666666668	4358.3	0.2501943688859169	611.8685747699419	11718.8	1141.4930555555554
13	15.883333333333333	7.241666666666668	4358.3	0.2501943688859169	611.8685747699419	11718.8	1141.4930555555554
8	16.216666666666665	7.241666666666668	4358.3	0.2501943688859169	611.8685747699419	11718.8	1141.4930555555554
15	16.55	7.241666666666668	4358.3	0.2501943688859169	611.8685747699419	11718.8	1141.4930555555554
15	16.883333333333333	7.241666666666668	4358.3	0.2501943688859169	611.8685747699419	11718.8	1141.4930555555554
14	17.21666666666667	7.241666666666668	4358.3	0.2501943688859169	611.8685747699419	11718.8	1141.4930555555554
15	17.55	7.241666666666668	4358.3	0.2501943688859169	611.8685747699419	11718.8	1141.4930555555554
15	17.883333333333333	7.241666666666668	4358.3	0.2501943688859169	611.8685747699419	11718.8	1141.4930555555554
14	18.21666666666667	7.241666666666668	4358.3	0.2501943688859169	611.8685747699419	11718.8	1141.4930555555554
11	18.55	7.241666666666668	4358.3	0.2501943688859169	611.8685747699419	11718.8	1141.4930555555554
15	18.883333333333333	7.241666666666668	4358.3	0.2501943688859169	611.8685747699419	11718.8	1141.4930555555554
10	19.21666666666667	7.241666666666668	4358.3	0.2501943688859169	611.8685747699419	11718.8	1141.4930555555554
19	19.55	7.241666666666668	4358.3	0.2501943688859169	611.8685747699419	11718.8	1141.4930555555554
11	19.883333333333333	7.241666666666668	4358.3	0.2501943688859169	611.8685747699419	11718.8	1141.4930555555554
3	1.2166666666666668	7.912000000000002	2517.53	0.3030592168024079	343.686	2929.69	285.37326388888886
2	1.55	7.912000000000002	2517.53	0.3030592168024079	343.686	2929.69	285.37326388888886
7	1.8833333333333333	7.912000000000002	2517.53	0.3030592168024079	343.686	2929.69	285.37326388888886
8	2.216666666666667	7.912000000000002	2517.53	0.3030592168024079	343.686	2929.69	285.37326388888886
7	2.55	7.912000000000002	2517.53	0.3030592168024079	343.686	2929.69	285.37326388888886
14	2.8833333333333333	7.912000000000002	2517.53	0.3030592168024079	343.686	2929.69	285.37326388888886
17	3.216666666666667	7.912000000000002	2517.53	0.3030592168024079	343.686	2929.69	285.37326388888886
27	3.55	7.912000000000002	2517.53	0.3030592168024079	343.686	2929.69	285.37326388888886
28	3.8833333333333337	7.912000000000002	2517.53	0.3030592168024079	343.686	2929.69	285.37326388888886
48	4.216666666666667	7.912000000000002	2517.53	0.3030592168024079	343.686	2929.69	285.37326388888886
63	4.55	7.912000000000002	2517.53	0.3030592168024079	343.686	2929.69	285.37326388888886
113	4.883333333333334	7.912000000000002	2517.53	0.3030592168024079	343.686	2929.69	285.37326388888886
149	5.216666666666667	7.912000000000002	2517.53	0.3030592168024079	343.686	2929.69	285.37326388888886
246	5.550000000000001	7.912000000000002	2517.53	0.3030592168024079	343.686	2929.69	285.37326388888886
320	5.883333333333334	7.912000000000002	2517.53	0.3030592168024079	343.686	2929.69	285.37326388888886
479	6.216666666666667	7.912000000000002	2517.53	0.3030592168024079	343.686	2929.69	285.37326388888886
711	6.550000000000001	7.912000000000002	2517.53	0.3030592168024079	343.686	2929.69	285.37326388888886
1065	6.883333333333334	7.912000000000002	2517.53	0.3030592168024079	343.686	2929.69	285.37326388888886
1454	7.216666666666667	7.912000000000002	2517.53	0.3030592168024079	343.686	2929.69	285.37326388888886
2216	7.550000000000001	7.912000000000002	2517.53	0.3030592168024079	343.686	2929.69	285.37326388888886
2690	7.883333333333334	7.912000000000002	2517.53	0.3030592168024079	343.686	2929.69	285.37326388888886
2427	8.216666666666667	7.912000000000002	2517.53	0.3030592168024079	343.686	2929.69	285.37326388888886
1204	8.55	7.912000000000002	2517.53	0.3030592168024079	343.686	2929.69	285.37326388888886
298	8.883333333333333	7.912000000000002	2517.53	0.3030592168024079	343.686	2929.69	285.37326388888886
57	9.216666666666669	7.912000000000002	2517.53	0.3030592168024079	343.686	2929.69	285.37326388888886
36	9.55	7.912000000000002	2517.53	0.3030592168024079	343.686	2929.69	285.37326388888886
49	9.883333333333333	7.912000000000002	2517.53	0.3030592168024079	343.686	2929.69	285.37326388888886
30	10.216666666666669	7.912000000000002	2517.53	0.3030592168024079	343.686	2929.69	285.37326388888886
32	10.55	7.912000000000002	2517.53	0.3030592168024079	343.686	2929.69	285.37326388888886
29	10.883333333333333	7.912000000000002	2517.53	0.3030592168024079	343.686	2929.69	285.37326388888886
32	11.216666666666669	7.912000000000002	2517.53	0.3030592168024079	343.686	2929.69	285.37326388888886
21	11.55	7.912000000000002	2517.53	0.3030592168024079	343.686	2929.69	285.37326388888886
30	11.883333333333333	7.912000000000002	2517.53	0.3030592168024079	343.686	2929.69	285.37326388888886
10	12.216666666666669	7.912000000000002	2517.53	0.3030592168024079	343.686	2929.69	285.37326388888886
14	12.55	7.912000000000002	2517.53	0.3030592168024079	343.686	2929.69	285.37326388888886
14	12.883333333333333	7.912000000000002	2517.53	0.3030592168024079	343.686	2929.69	285.37326388888886
13	13.216666666666669	7.912000000000002	2517.53	0.3030592168024079	343.686	2929.69	285.37326388888886
14	13.55	7.912000000000002	2517.53	0.3030592168024079	343.686	2929.69	285.37326388888886
15	13.883333333333333	7.912000000000002	2517.53	0.3030592168024079	343.686	2929.69	285.37326388888886
12	14.216666666666669	7.912000000000002	2517.53	0.3030592168024079	343.686	2929.69	285.37326388888886
21	14.55	7.912000000000002	2517.53	0.3030592168024079	343.686	2929.69	285.37326388888886
11	14.883333333333333	7.912000000000002	2517.53	0.3030592168024079	343.686	2929.69	285.37326388888886
16	15.216666666666669	7.912000000000002	2517.53	0.3030592168024079	343.686	2929.69	285.37326388888886
26	15.55	7.912000000000002	2517.53	0.3030592168024079	343.686	2929.69	285.37326388888886
25	15.883333333333333	7.912000000000002	2517.53	0.3030592168024079	343.686	2929.69	285.37326388888886
25	16.216666666666665	7.912000000000002	2517.53	0.3030592168024079	343.686	2929.69	285.37326388888886
38	16.55	7.912000000000002	2517.53	0.3030592168024079	343.686	2929.69	285.37326388888886
53	16.883333333333333	7.912000000000002	2517.53	0.3030592168024079	343.686	2929.69	285.37326388888886
60	17.21666666666667	7.912000000000002	2517.53	0.3030592168024079	343.686	2929.69	285.37326388888886
87	17.55	7.912000000000002	2517.53	0.3030592168024079	343.686	2929.69	285.37326388888886
122	17.883333333333333	7.912000000000002	2517.53	0.3030592168024079	343.686	2929.69	285.37326388888886
182	18.21666666666667	7.912000000000002	2517.53	0.3030592168024079	343.686	2929.69	285.37326388888886
270	18.55	7.912000000000002	2517.53	0.3030592168024079	343.686	2929.69	285.37326388888886
340	18.883333333333333	7.912000000000002	2517.53	0.3030592168024079	343.686	2929.69	285.37326388888886
451	19.21666666666667	7.912000000000002	2517.53	0.3030592168024079	343.686	2929.69	285.37326388888886
682	19.55	7.912000000000002	2517.53	0.3030592168024079	343.686	2929.69	285.37326388888886
952	19.883333333333333	7.912000000000002	2517.53	0.3030592168024079	343.686	2929.69	285.37326388888886
683	1.2166666666666668	3.090522210918956	5749.451678535097	0.2341922831263451	691.1381353470208	3000000	97407.4
1067	1.55	3.090522210918956	5749.451678535097	0.2341922831263451	691.1381353470208	3000000	97407.4
1538	1.8833333333333333	3.090522210918956	5749.451678535097	0.2341922831263451	691.1381353470208	3000000	97407.4
2474	2.216666666666667	3.090522210918956	5749.451678535097	0.2341922831263451	691.1381353470208	3000000	97407.4
3971	2.55	3.090522210918956	5749.451678535097	0.2341922831263451	691.1381353470208	3000000	97407.4
5925	2.8833333333333333	3.090522210918956	5749.451678535097	0.2341922831263451	691.1381353470208	3000000	97407.4
6009	3.216666666666667	3.090522210918956	5749.451678535097	0.2341922831263451	691.1381353470208	3000000	97407.4
3874	3.55	3.090522210918956	5749.451678535097	0.2341922831263451	691.1381353470208	3000000	97407.4
1087	3.8833333333333337	3.090522210918956	5749.451678535097	0.2341922831263451	691.1381353470208	3000000	97407.4
149	4.216666666666667	3.090522210918956	5749.451678535097	0.2341922831263451	691.1381353470208	3000000	97407.4
81	4.55	3.090522210918956	5749.451678535097	0.2341922831263451	691.1381353470208	3000000	97407.4
48	4.883333333333334	3.090522210918956	5749.451678535097	0.2341922831263451	691.1381353470208	3000000	97407.4
32	5.216666666666667	3.090522210918956	5749.451678535097	0.2341922831263451	691.1381353470208	3000000	97407.4
23	5.550000000000001	3.090522210918956	5749.451678535097	0.2341922831263451	691.1381353470208	3000000	97407.4
27	5.883333333333334	3.090522210918956	5749.451678535097	0.2341922831263451	691.1381353470208	3000000	97407.4
32	6.216666666666667	3.090522210918956	5749.451678535097	0.2341922831263451	691.1381353470208	3000000	97407.4
33	6.550000000000001	3.090522210918956	5749.451678535097	0.2341922831263451	691.1381353470208	3000000	97407.4
35	6.883333333333334	3.090522210918956	5749.451678535097	0.2341922831263451	691.1381353470208	3000000	97407.4
30	7.216666666666667	3.090522210918956	5749.451678535097	0.2341922831263451	691.1381353470208	3000000	97407.4
20	7.550000000000001	3.090522210918956	5749.451678535097	0.2341922831263451	691.1381353470208	3000000	97407.4
31	7.883333333333334	3.090522210918956	5749.451678535097	0.2341922831263451	691.1381353470208	3000000	97407.4
31	8.216666666666667	3.090522210918956	5749.451678535097	0.2341922831263451	691.1381353470208	3000000	97407.4
28	8.55	3.090522210918956	5749.451678535097	0.2341922831263451	691.1381353470208	3000000	97407.4
36	8.883333333333333	3.090522210918956	5749.451678535097	0.2341922831263451	691.1381353470208	3000000	97407.4
32	9.216666666666669	3.090522210918956	5749.451678535097	0.2341922831263451	691.1381353470208	3000000	97407.4
38	9.55	3.090522210918956	5749.451678535097	0.2341922831263451	691.1381353470208	3000000	97407.4
32	9.883333333333333	3.090522210918956	5749.451678535097	0.2341922831263451	691.1381353470208	3000000	97407.4
47	10.216666666666669	3.090522210918956	5749.451678535097	0.2341922831263451	691.1381353470208	3000000	97407.4
82	10.55	3.090522210918956	5749.451678535097	0.2341922831263451	691.1381353470208	3000000	97407.4
93	10.883333333333333	3.090522210918956	5749.451678535097	0.2341922831263451	691.1381353470208	3000000	97407.4
85	11.216666666666669	3.090522210918956	5749.451678535097	0.2341922831263451	691.1381353470208	3000000	97407.4
140	11.55	3.090522210918956	5749.451678535097	0.2341922831263451	691.1381353470208	3000000	97407.4
174	11.883333333333333	3.090522210918956	5749.451678535097	0.2341922831263451	691.1381353470208	3000000	97407.4
310	12.216666666666669	3.090522210918956	5749.451678535097	0.2341922831263451	691.1381353470208	3000000	97407.4
380	12.55	3.090522210918956	5749.451678535097	0.2341922831263451	691.1381353470208	3000000	97407.4
558	12.883333333333333	3.090522210918956	5749.451678535097	0.2341922831263451	691.1381353470208	3000000	97407.4
835	13.216666666666669	3.090522210918956	5749.451678535097	0.2341922831263451	691.1381353470208	3000000	97407.4
1142	13.55	3.090522210918956	5749.451678535097	0.2341922831263451	691.1381353470208	3000000	97407.4
1543	13.883333333333333	3.090522210918956	5749.451678535097	0.2341922831263451	691.1381353470208	3000000	97407.4
2032	14.216666666666669	3.090522210918956	5749.451678535097	0.2341922831263451	691.1381353470208	3000000	97407.4
3032	14.55	3.090522210918956	5749.451678535097	0.2341922831263451	691.1381353470208	3000000	97407.4
4111	14.883333333333333	3.090522210918956	5749.451678535097	0.2341922831263451	691.1381353470208	3000000	97407.4
6173	15.216666666666669	3.090522210918956	5749.451678535097	0.2341922831263451	691.1381353470208	3000000	97407.4
9104	15.55	3.090522210918956	5749.451678535097	0.2341922831263451	691.1381353470208	3000000	97407.4
12573	15.883333333333333	3.090522210918956	5749.451678535097	0.2341922831263451	691.1381353470208	3000000	97407.4
15383	16.216666666666665	3.090522210918956	5749.451678535097	0.2341922831263451	691.1381353470208	3000000	97407.4
19549	16.55	3.090522210918956	5749.451678535097	0.2341922831263451	691.1381353470208	3000000	97407.4
19638	16.883333333333333	3.090522210918956	5749.451678535097	0.2341922831263451	691.1381353470208	3000000	97407.4
16698	17.21666666666667	3.090522210918956	5749.451678535097	0.2341922831263451	691.1381353470208	3000000	97407.4
17345	17.55	3.090522210918956	5749.451678535097	0.2341922831263451	691.1381353470208	3000000	97407.4
17728	17.883333333333333	3.090522210918956	5749.451678535097	0.2341922831263451	691.1381353470208	3000000	97407.4
18774	18.21666666666667	3.090522210918956	5749.451678535097	0.2341922831263451	691.1381353470208	3000000	97407.4
21027	18.55	3.090522210918956	5749.451678535097	0.2341922831263451	691.1381353470208	3000000	97407.4
20070	18.883333333333333	3.090522210918956	5749.451678535097	0.2341922831263451	691.1381353470208	3000000	97407.4
17712	19.21666666666667	3.090522210918956	5749.451678535097	0.2341922831263451	691.1381353470208	3000000	97407.4
16263	19.55	3.090522210918956	5749.451678535097	0.2341922831263451	691.1381353470208	3000000	97407.4
15853	19.883333333333333	3.090522210918956	5749.451678535097	0.2341922831263451	691.1381353470208	3000000	97407.4
197	1.2166666666666668	3.807	3803.68	0.3145647787022572	578.4794860450972	750000	24351.85185185185
299	1.55	3.807	3803.68	0.3145647787022572	578.4794860450972	750000	24351.85185185185
434	1.8833333333333333	3.807	3803.68	0.3145647787022572	578.4794860450972	750000	24351.85185185185
624	2.216666666666667	3.807	3803.68	0.3145647787022572	578.4794860450972	750000	24351.85185185185
1022	2.55	3.807	3803.68	0.3145647787022572	578.4794860450972	750000	24351.85185185185
1605	2.8833333333333333	3.807	3803.68	0.3145647787022572	578.4794860450972	750000	24351.85185185185
2481	3.216666666666667	3.807	3803.68	0.3145647787022572	578.4794860450972	750000	24351.85185185185
3524	3.55	3.807	3803.68	0.3145647787022572	578.4794860450972	750000	24351.85185185185
4168	3.8833333333333337	3.807	3803.68	0.3145647787022572	578.4794860450972	750000	24351.85185185185
2972	4.216666666666667	3.807	3803.68	0.3145647787022572	578.4794860450972	750000	24351.85185185185
1082	4.55	3.807	3803.68	0.3145647787022572	578.4794860450972	750000	24351.85185185185
212	4.883333333333334	3.807	3803.68	0.3145647787022572	578.4794860450972	750000	24351.85185185185
67	5.216666666666667	3.807	3803.68	0.3145647787022572	578.4794860450972	750000	24351.85185185185
41	5.550000000000001	3.807	3803.68	0.3145647787022572	578.4794860450972	750000	24351.85185185185
36	5.883333333333334	3.807	3803.68	0.3145647787022572	578.4794860450972	750000	24351.85185185185
32	6.216666666666667	3.807	3803.68	0.3145647787022572	578.4794860450972	750000	24351.85185185185
27	6.550000000000001	3.807	3803.68	0.3145647787022572	578.4794860450972	750000	24351.85185185185
29	6.883333333333334	3.807	3803.68	0.3145647787022572	578.4794860450972	750000	24351.85185185185
22	7.216666666666667	3.807	3803.68	0.3145647787022572	578.4794860450972	750000	24351.85185185185
29	7.550000000000001	3.807	3803.68	0.3145647787022572	578.4794860450972	750000	24351.85185185185
25	7.883333333333334	3.807	3803.68	0.3145647787022572	578.4794860450972	750000	24351.85185185185
20	8.216666666666667	3.807	3803.68	0.3145647787022572	578.4794860450972	750000	24351.85185185185
22	8.55	3.807	3803.68	0.3145647787022572	578.4794860450972	750000	24351.85185185185
24	8.883333333333333	3.807	3803.68	0.3145647787022572	578.4794860450972	750000	24351.85185185185
19	9.216666666666669	3.807	3803.68	0.3145647787022572	578.4794860450972	750000	24351.85185185185
14	9.55	3.807	3803.68	0.3145647787022572	578.4794860450972	750000	24351.85185185185
18	9.883333333333333	3.807	3803.68	0.3145647787022572	578.4794860450972	750000	24351.85185185185
13	10.216666666666669	3.807	3803.68	0.3145647787022572	578.4794860450972	750000	24351.85185185185
12	10.55	3.807	3803.68	0.3145647787022572	578.4794860450972	750000	24351.85185185185
18	10.883333333333333	3.807	3803.68	0.3145647787022572	578.4794860450972	750000	24351.85185185185
20	11.216666666666669	3.807	3803.68	0.3145647787022572	578.4794860450972	750000	24351.85185185185
11	11.55	3.807	3803.68	0.3145647787022572	578.4794860450972	750000	24351.85185185185
18	11.883333333333333	3.807	3803.68	0.3145647787022572	578.4794860450972	750000	24351.85185185185
17	12.216666666666669	3.807	3803.68	0.3145647787022572	578.4794860450972	750000	24351.85185185185
15	12.55	3.807	3803.68	0.3145647787022572	578.4794860450972	750000	24351.85185185185
15	12.883333333333333	3.807	3803.68	0.3145647787022572	578.4794860450972	750000	24351.85185185185
21	13.216666666666669	3.807	3803.68	0.3145647787022572	578.4794860450972	750000	24351.85185185185
22	13.55	3.807	3803.68	0.3145647787022572	578.4794860450972	750000	24351.85185185185
23	13.883333333333333	3.807	3803.68	0.3145647787022572	578.4794860450972	750000	24351.85185185185
30	14.216666666666669	3.807	3803.68	0.3145647787022572	578.4794860450972	750000	24351.85185185185
43	14.55	3.807	3803.68	0.3145647787022572	578.4794860450972	750000	24351.85185185185
39	14.883333333333333	3.807	3803.68	0.3145647787022572	578.4794860450972	750000	24351.85185185185
65	15.216666666666669	3.807	3803.68	0.3145647787022572	578.4794860450972	750000	24351.85185185185
84	15.55	3.807	3803.68	0.3145647787022572	578.4794860450972	750000	24351.85185185185
82	15.883333333333333	3.807	3803.68	0.3145647787022572	578.4794860450972	750000	24351.85185185185
129	16.216666666666665	3.807	3803.68	0.3145647787022572	578.4794860450972	750000	24351.85185185185
153	16.55	3.807	3803.68	0.3145647787022572	578.4794860450972	750000	24351.85185185185
180	16.883333333333333	3.807	3803.68	0.3145647787022572	578.4794860450972	750000	24351.85185185185
165	17.21666666666667	3.807	3803.68	0.3145647787022572	578.4794860450972	750000	24351.85185185185
199	17.55	3.807	3803.68	0.3145647787022572	578.4794860450972	750000	24351.85185185185
157	17.883333333333333	3.807	3803.68	0.3145647787022572	578.4794860450972	750000	24351.85185185185
164	18.21666666666667	3.807	3803.68	0.3145647787022572	578.4794860450972	750000	24351.85185185185
155	18.55	3.807	3803.68	0.3145647787022572	578.4794860450972	750000	24351.85185185185
168	18.883333333333333	3.807	3803.68	0.3145647787022572	578.4794860450972	750000	24351.85185185185
154	19.21666666666667	3.807	3803.68	0.3145647787022572	578.4794860450972	750000	24351.85185185185
145	19.55	3.807	3803.68	0.3145647787022572	578.4794860450972	750000	24351.85185185185
157	19.883333333333333	3.807	3803.68	0.3145647787022572	578.4794860450972	750000	24351.85185185185
41	1.2166666666666668	4.803333333333334	3487.2	0.2481934729198172	459.4476318189049	187500	6087.962962962963
98	1.55	4.803333333333334	3487.2	0.2481934729198172	459.4476318189049	187500	6087.962962962963
137	1.8833333333333333	4.803333333333334	3487.2	0.2481934729198172	459.4476318189049	187500	6087.962962962963
184	2.216666666666667	4.803333333333334	3487.2	0.2481934729198172	459.4476318189049	187500	6087.962962962963
296	2.55	4.803333333333334	3487.2	0.2481934729198172	459.4476318189049	187500	6087.962962962963
489	2.8833333333333333	4.803333333333334	3487.2	0.2481934729198172	459.4476318189049	187500	6087.962962962963
676	3.216666666666667	4.803333333333334	3487.2	0.2481934729198172	459.4476318189049	187500	6087.962962962963
973	3.55	4.803333333333334	3487.2	0.2481934729198172	459.4476318189049	187500	6087.962962962963
1484	3.8833333333333337	4.803333333333334	3487.2	0.2481934729198172	459.4476318189049	187500	6087.962962962963
2231	4.216666666666667	4.803333333333334	3487.2	0.2481934729198172	459.4476318189049	187500	6087.962962962963
3213	4.55	4.803333333333334	3487.2	0.2481934729198172	459.4476318189049	187500	6087.962962962963
3764	4.883333333333334	4.803333333333334	3487.2	0.2481934729198172	459.4476318189049	187500	6087.962962962963
2826	5.216666666666667	4.803333333333334	3487.2	0.2481934729198172	459.4476318189049	187500	6087.962962962963
1116	5.550000000000001	4.803333333333334	3487.2	0.2481934729198172	459.4476318189049	187500	6087.962962962963
237	5.883333333333334	4.803333333333334	3487.2	0.2481934729198172	459.4476318189049	187500	6087.962962962963
69	6.216666666666667	4.803333333333334	3487.2	0.2481934729198172	459.4476318189049	187500	6087.962962962963
50	6.550000000000001	4.803333333333334	3487.2	0.2481934729198172	459.4476318189049	187500	6087.962962962963
37	6.883333333333334	4.803333333333334	3487.2	0.2481934729198172	459.4476318189049	187500	6087.962962962963
30	7.216666666666667	4.803333333333334	3487.2	0.2481934729198172	459.4476318189049	187500	6087.962962962963
40	7.550000000000001	4.803333333333334	3487.2	0.2481934729198172	459.4476318189049	187500	6087.962962962963
31	7.883333333333334	4.803333333333334	3487.2	0.2481934729198172	459.4476318189049	187500	6087.962962962963
19	8.216666666666667	4.803333333333334	3487.2	0.2481934729198172	459.4476318189049	187500	6087.962962962963
20	8.55	4.803333333333334	3487.2	0.2481934729198172	459.4476318189049	187500	6087.962962962963
17	8.883333333333333	4.803333333333334	3487.2	0.2481934729198172	459.4476318189049	187500	6087.962962962963
21	9.216666666666669	4.803333333333334	3487.2	0.2481934729198172	459.4476318189049	187500	6087.962962962963
18	9.55	4.803333333333334	3487.2	0.2481934729198172	459.4476318189049	187500	6087.962962962963
12	9.883333333333333	4.803333333333334	3487.2	0.2481934729198172	459.4476318189049	187500	6087.962962962963
16	10.216666666666669	4.803333333333334	3487.2	0.2481934729198172	459.4476318189049	187500	6087.962962962963
16	10.55	4.803333333333334	3487.2	0.2481934729198172	459.4476318189049	187500	6087.962962962963
12	10.883333333333333	4.803333333333334	3487.2	0.2481934729198172	459.4476318189049	187500	6087.962962962963
11	11.216666666666669	4.803333333333334	3487.2	0.2481934729198172	459.4476318189049	187500	6087.962962962963
7	11.55	4.803333333333334	3487.2	0.2481934729198172	459.4476318189049	187500	6087.962962962963
14	11.883333333333333	4.803333333333334	3487.2	0.2481934729198172	459.4476318189049	187500	6087.962962962963
10	12.216666666666669	4.803333333333334	3487.2	0.2481934729198172	459.4476318189049	187500	6087.962962962963
6	12.55	4.803333333333334	3487.2	0.2481934729198172	459.4476318189049	187500	6087.962962962963
11	12.883333333333333	4.803333333333334	3487.2	0.2481934729198172	459.4476318189049	187500	6087.962962962963
7	13.216666666666669	4.803333333333334	3487.2	0.2481934729198172	459.4476318189049	187500	6087.962962962963
11	13.55	4.803333333333334	3487.2	0.2481934729198172	459.4476318189049	187500	6087.962962962963
9	13.883333333333333	4.803333333333334	3487.2	0.2481934729198172	459.4476318189049	187500	6087.962962962963
10	14.216666666666669	4.803333333333334	3487.2	0.2481934729198172	459.4476318189049	187500	6087.962962962963
9	14.55	4.803333333333334	3487.2	0.2481934729198172	459.4476318189049	187500	6087.962962962963
11	14.883333333333333	4.803333333333334	3487.2	0.2481934729198172	459.4476318189049	187500	6087.962962962963
14	15.216666666666669	4.803333333333334	3487.2	0.2481934729198172	459.4476318189049	187500	6087.962962962963
17	15.55	4.803333333333334	3487.2	0.2481934729198172	459.4476318189049	187500	6087.962962962963
19	15.883333333333333	4.803333333333334	3487.2	0.2481934729198172	459.4476318189049	187500	6087.962962962963
15	16.216666666666665	4.803333333333334	3487.2	0.2481934729198172	459.4476318189049	187500	6087.962962962963
16	16.55	4.803333333333334	3487.2	0.2481934729198172	459.4476318189049	187500	6087.962962962963
18	16.883333333333333	4.803333333333334	3487.2	0.2481934729198172	459.4476318189049	187500	6087.962962962963
18	17.21666666666667	4.803333333333334	3487.2	0.2481934729198172	459.4476318189049	187500	6087.962962962963
26	17.55	4.803333333333334	3487.2	0.2481934729198172	459.4476318189049	187500	6087.962962962963
21	17.883333333333333	4.803333333333334	3487.2	0.2481934729198172	459.4476318189049	187500	6087.962962962963
21	18.21666666666667	4.803333333333334	3487.2	0.2481934729198172	459.4476318189049	187500	6087.962962962963
24	18.55	4.803333333333334	3487.2	0.2481934729198172	459.4476318189049	187500	6087.962962962963
25	18.883333333333333	4.803333333333334	3487.2	0.2481934729198172	459.4476318189049	187500	6087.962962962963
16	19.21666666666667	4.803333333333334	3487.2	0.2481934729198172	459.4476318189049	187500	6087.962962962963
17	19.55	4.803333333333334	3487.2	0.2481934729198172	459.4476318189049	187500	6087.962962962963
26	19.883333333333333	4.803333333333334	3487.2	0.2481934729198172	459.4476318189049	187500	6087.962962962963
14	1.2166666666666668	5.809000000000002	2921.19	0.2420447617005305	361.75093818675856	46875	1521.9907407407406
24	1.55	5.809000000000002	2921.19	0.2420447617005305	361.75093818675856	46875	1521.9907407407406
29	1.8833333333333333	5.809000000000002	2921.19	0.2420447617005305	361.75093818675856	46875	1521.9907407407406
63	2.216666666666667	5.809000000000002	2921.19	0.2420447617005305	361.75093818675856	46875	1521.9907407407406
73	2.55	5.809000000000002	2921.19	0.2420447617005305	361.75093818675856	46875	1521.9907407407406
126	2.8833333333333333	5.809000000000002	2921.19	0.2420447617005305	361.75093818675856	46875	1521.9907407407406
205	3.216666666666667	5.809000000000002	2921.19	0.2420447617005305	361.75093818675856	46875	1521.9907407407406
276	3.55	5.809000000000002	2921.19	0.2420447617005305	361.75093818675856	46875	1521.9907407407406
395	3.8833333333333337	5.809000000000002	2921.19	0.2420447617005305	361.75093818675856	46875	1521.9907407407406
594	4.216666666666667	5.809000000000002	2921.19	0.2420447617005305	361.75093818675856	46875	1521.9907407407406
848	4.55	5.809000000000002	2921.19	0.2420447617005305	361.75093818675856	46875	1521.9907407407406
1235	4.883333333333334	5.809000000000002	2921.19	0.2420447617005305	361.75093818675856	46875	1521.9907407407406
1849	5.216666666666667	5.809000000000002	2921.19	0.2420447617005305	361.75093818675856	46875	1521.9907407407406
2719	5.550000000000001	5.809000000000002	2921.19	0.2420447617005305	361.75093818675856	46875	1521.9907407407406
3131	5.883333333333334	5.809000000000002	2921.19	0.2420447617005305	361.75093818675856	46875	1521.9907407407406
2623	6.216666666666667	5.809000000000002	2921.19	0.2420447617005305	361.75093818675856	46875	1521.9907407407406
1078	6.550000000000001	5.809000000000002	2921.19	0.2420447617005305	361.75093818675856	46875	1521.9907407407406
218	6.883333333333334	5.809000000000002	2921.19	0.2420447617005305	361.75093818675856	46875	1521.9907407407406
99	7.216666666666667	5.809000000000002	2921.19	0.2420447617005305	361.75093818675856	46875	1521.9907407407406
50	7.550000000000001	5.809000000000002	2921.19	0.2420447617005305	361.75093818675856	46875	1521.9907407407406
33	7.883333333333334	5.809000000000002	2921.19	0.2420447617005305	361.75093818675856	46875	1521.9907407407406
35	8.216666666666667	5.809000000000002	2921.19	0.2420447617005305	361.75093818675856	46875	1521.9907407407406
30	8.55	5.809000000000002	2921.19	0.2420447617005305	361.75093818675856	46875	1521.9907407407406
26	8.883333333333333	5.809000000000002	2921.19	0.2420447617005305	361.75093818675856	46875	1521.9907407407406
37	9.216666666666669	5.809000000000002	2921.19	0.2420447617005305	361.75093818675856	46875	1521.9907407407406
32	9.55	5.809000000000002	2921.19	0.2420447617005305	361.75093818675856	46875	1521.9907407407406
27	9.883333333333333	5.809000000000002	2921.19	0.2420447617005305	361.75093818675856	46875	1521.9907407407406
18	10.216666666666669	5.809000000000002	2921.19	0.2420447617005305	361.75093818675856	46875	1521.9907407407406
16	10.55	5.809000000000002	2921.19	0.2420447617005305	361.75093818675856	46875	1521.9907407407406
16	10.883333333333333	5.809000000000002	2921.19	0.2420447617005305	361.75093818675856	46875	1521.9907407407406
13	11.216666666666669	5.809000000000002	2921.19	0.2420447617005305	361.75093818675856	46875	1521.9907407407406
17	11.55	5.809000000000002	2921.19	0.2420447617005305	361.75093818675856	46875	1521.9907407407406
14	11.883333333333333	5.809000000000002	2921.19	0.2420447617005305	361.75093818675856	46875	1521.9907407407406
19	12.216666666666669	5.809000000000002	2921.19	0.2420447617005305	361.75093818675856	46875	1521.9907407407406
13	12.55	5.809000000000002	2921.19	0.2420447617005305	361.75093818675856	46875	1521.9907407407406
9	12.883333333333333	5.809000000000002	2921.19	0.2420447617005305	361.75093818675856	46875	1521.9907407407406
11	13.216666666666669	5.809000000000002	2921.19	0.2420447617005305	361.75093818675856	46875	1521.9907407407406
7	13.55	5.809000000000002	2921.19	0.2420447617005305	361.75093818675856	46875	1521.9907407407406
10	13.883333333333333	5.809000000000002	2921.19	0.2420447617005305	361.75093818675856	46875	1521.9907407407406
13	14.216666666666669	5.809000000000002	2921.19	0.2420447617005305	361.75093818675856	46875	1521.9907407407406
10	14.55	5.809000000000002	2921.19	0.2420447617005305	361.75093818675856	46875	1521.9907407407406
9	14.883333333333333	5.809000000000002	2921.19	0.2420447617005305	361.75093818675856	46875	1521.9907407407406
8	15.216666666666669	5.809000000000002	2921.19	0.2420447617005305	361.75093818675856	46875	1521.9907407407406
10	15.55	5.809000000000002	2921.19	0.2420447617005305	361.75093818675856	46875	1521.9907407407406
11	15.883333333333333	5.809000000000002	2921.19	0.2420447617005305	361.75093818675856	46875	1521.9907407407406
12	16.216666666666665	5.809000000000002	2921.19	0.2420447617005305	361.75093818675856	46875	1521.9907407407406
15	16.55	5.809000000000002	2921.19	0.2420447617005305	361.75093818675856	46875	1521.9907407407406
9	16.883333333333333	5.809000000000002	2921.19	0.2420447617005305	361.75093818675856	46875	1521.9907407407406
8	17.21666666666667	5.809000000000002	2921.19	0.2420447617005305	361.75093818675856	46875	1521.9907407407406
14	17.55	5.809000000000002	2921.19	0.2420447617005305	361.75093818675856	46875	1521.9907407407406
13	17.883333333333333	5.809000000000002	2921.19	0.2420447617005305	361.75093818675856	46875	1521.9907407407406
10	18.21666666666667	5.809000000000002	2921.19	0.2420447617005305	361.75093818675856	46875	1521.9907407407406
8	18.55	5.809000000000002	2921.19	0.2420447617005305	361.75093818675856	46875	1521.9907407407406
8	18.883333333333333	5.809000000000002	2921.19	0.2420447617005305	361.75093818675856	46875	1521.9907407407406
11	19.21666666666667	5.809000000000002	2921.19	0.2420447617005305	361.75093818675856	46875	1521.9907407407406
9	19.55	5.809000000000002	2921.19	0.2420447617005305	361.75093818675856	46875	1521.9907407407406
9	19.883333333333333	5.809000000000002	2921.19	0.2420447617005305	361.75093818675856	46875	1521.9907407407406
8	1.2166666666666668	7.236666666666668	4059.97	0.2530700386146974	543.459	11718.8	380.4976851851852
11	1.55	7.236666666666668	4059.97	0.2530700386146974	543.459	11718.8	380.4976851851852
22	1.8833333333333333	7.236666666666668	4059.97	0.2530700386146974	543.459	11718.8	380.4976851851852
21	2.216666666666667	7.236666666666668	4059.97	0.2530700386146974	543.459	11718.8	380.4976851851852
25	2.55	7.236666666666668	4059.97	0.2530700386146974	543.459	11718.8	380.4976851851852
37	2.8833333333333333	7.236666666666668	4059.97	0.2530700386146974	543.459	11718.8	380.4976851851852
50	3.216666666666667	7.236666666666668	4059.97	0.2530700386146974	543.459	11718.8	380.4976851851852
65	3.55	7.236666666666668	4059.97	0.2530700386146974	543.459	11718.8	380.4976851851852
107	3.8833333333333337	7.236666666666668	4059.97	0.2530700386146974	543.459	11718.8	380.4976851851852
156	4.216666666666667	7.236666666666668	4059.97	0.2530700386146974	543.459	11718.8	380.4976851851852
229	4.55	7.236666666666668	4059.97	0.2530700386146974	543.459	11718.8	380.4976851851852
335	4.883333333333334	7.236666666666668	4059.97	0.2530700386146974	543.459	11718.8	380.4976851851852
473	5.216666666666667	7.236666666666668	4059.97	0.2530700386146974	543.459	11718.8	380.4976851851852
740	5.550000000000001	7.236666666666668	4059.97	0.2530700386146974	543.459	11718.8	380.4976851851852
1051	5.883333333333334	7.236666666666668	4059.97	0.2530700386146974	543.459	11718.8	380.4976851851852
1497	6.216666666666667	7.236666666666668	4059.97	0.2530700386146974	543.459	11718.8	380.4976851851852
2306	6.550000000000001	7.236666666666668	4059.97	0.2530700386146974	543.459	11718.8	380.4976851851852
3287	6.883333333333334	7.236666666666668	4059.97	0.2530700386146974	543.459	11718.8	380.4976851851852
4311	7.216666666666667	7.236666666666668	4059.97	0.2530700386146974	543.459	11718.8	380.4976851851852
4120	7.550000000000001	7.236666666666668	4059.97	0.2530700386146974	543.459	11718.8	380.4976851851852
2049	7.883333333333334	7.236666666666668	4059.97	0.2530700386146974	543.459	11718.8	380.4976851851852
516	8.216666666666667	7.236666666666668	4059.97	0.2530700386146974	543.459	11718.8	380.4976851851852
129	8.55	7.236666666666668	4059.97	0.2530700386146974	543.459	11718.8	380.4976851851852
78	8.883333333333333	7.236666666666668	4059.97	0.2530700386146974	543.459	11718.8	380.4976851851852
49	9.216666666666669	7.236666666666668	4059.97	0.2530700386146974	543.459	11718.8	380.4976851851852
52	9.55	7.236666666666668	4059.97	0.2530700386146974	543.459	11718.8	380.4976851851852
51	9.883333333333333	7.236666666666668	4059.97	0.2530700386146974	543.459	11718.8	380.4976851851852
38	10.216666666666669	7.236666666666668	4059.97	0.2530700386146974	543.459	11718.8	380.4976851851852
29	10.55	7.236666666666668	4059.97	0.2530700386146974	543.459	11718.8	380.4976851851852
30	10.883333333333333	7.236666666666668	4059.97	0.2530700386146974	543.459	11718.8	380.4976851851852
21	11.216666666666669	7.236666666666668	4059.97	0.2530700386146974	543.459	11718.8	380.4976851851852
20	11.55	7.236666666666668	4059.97	0.2530700386146974	543.459	11718.8	380.4976851851852
13	11.883333333333333	7.236666666666668	4059.97	0.2530700386146974	543.459	11718.8	380.4976851851852
16	12.216666666666669	7.236666666666668	4059.97	0.2530700386146974	543.459	11718.8	380.4976851851852
18	12.55	7.236666666666668	4059.97	0.2530700386146974	543.459	11718.8	380.4976851851852
17	12.883333333333333	7.236666666666668	4059.97	0.2530700386146974	543.459	11718.8	380.4976851851852
9	13.216666666666669	7.236666666666668	4059.97	0.2530700386146974	543.459	11718.8	380.4976851851852
10	13.55	7.236666666666668	4059.97	0.2530700386146974	543.459	11718.8	380.4976851851852
10	13.883333333333333	7.236666666666668	4059.97	0.2530700386146974	543.459	11718.8	380.4976851851852
10	14.216666666666669	7.236666666666668	4059.97	0.2530700386146974	543.459	11718.8	380.4976851851852
7	14.55	7.236666666666668	4059.97	0.2530700386146974	543.459	11718.8	380.4976851851852
8	14.883333333333333	7.236666666666668	4059.97	0.2530700386146974	543.459	11718.8	380.4976851851852
9	15.216666666666669	7.236666666666668	4059.97	0.2530700386146974	543.459	11718.8	380.4976851851852
6	15.55	7.236666666666668	4059.97	0.2530700386146974	543.459	11718.8	380.4976851851852
8	15.883333333333333	7.236666666666668	4059.97	0.2530700386146974	543.459	11718.8	380.4976851851852
8	16.216666666666665	7.236666666666668	4059.97	0.2530700386146974	543.459	11718.8	380.4976851851852
6	16.55	7.236666666666668	4059.97	0.2530700386146974	543.459	11718.8	380.4976851851852
6	16.883333333333333	7.236666666666668	4059.97	0.2530700386146974	543.459	11718.8	380.4976851851852
5	17.21666666666667	7.236666666666668	4059.97	0.2530700386146974	543.459	11718.8	380.4976851851852
8	17.55	7.236666666666668	4059.97	0.2530700386146974	543.459	11718.8	380.4976851851852
9	17.883333333333333	7.236666666666668	4059.97	0.2530700386146974	543.459	11718.8	380.4976851851852
7	18.21666666666667	7.236666666666668	4059.97	0.2530700386146974	543.459	11718.8	380.4976851851852
10	18.55	7.236666666666668	4059.97	0.2530700386146974	543.459	11718.8	380.4976851851852
6	18.883333333333333	7.236666666666668	4059.97	0.2530700386146974	543.459	11718.8	380.4976851851852
5	19.21666666666667	7.236666666666668	4059.97	0.2530700386146974	543.459	11718.8	380.4976851851852
7	19.55	7.236666666666668	4059.97	0.2530700386146974	543.459	11718.8	380.4976851851852
8	19.883333333333333	7.236666666666668	4059.97	0.2530700386146974	543.459	11718.8	380.4976851851852
5	1.2166666666666668					2929.69	95.12442129629628
3	1.55					2929.69	95.12442129629628
6	1.8833333333333333					2929.69	95.12442129629628
8	2.216666666666667					2929.69	95.12442129629628
9	2.55					2929.69	95.12442129629628
10	2.8833333333333333					2929.69	95.12442129629628
17	3.216666666666667					2929.69	95.12442129629628
22	3.55					2929.69	95.12442129629628
29	3.8833333333333337					2929.69	95.12442129629628
40	4.216666666666667					2929.69	95.12442129629628
66	4.55					2929.69	95.12442129629628
98	4.883333333333334					2929.69	95.12442129629628
131	5.216666666666667					2929.69	95.12442129629628
186	5.550000000000001					2929.69	95.12442129629628
290	5.883333333333334					2929.69	95.12442129629628
412	6.216666666666667					2929.69	95.12442129629628
606	6.550000000000001					2929.69	95.12442129629628
810	6.883333333333334					2929.69	95.12442129629628
1216	7.216666666666667					2929.69	95.12442129629628
1814	7.550000000000001					2929.69	95.12442129629628
2604	7.883333333333334					2929.69	95.12442129629628
3883	8.216666666666667					2929.69	95.12442129629628
5568	8.55					2929.69	95.12442129629628
7914	8.883333333333333					2929.69	95.12442129629628
10791	9.216666666666669					2929.69	95.12442129629628
14853	9.55					2929.69	95.12442129629628
20335	9.883333333333333					2929.69	95.12442129629628
20268	10.216666666666669					2929.69	95.12442129629628
21167	10.55					2929.69	95.12442129629628
21082	10.883333333333333					2929.69	95.12442129629628
21858	11.216666666666669					2929.69	95.12442129629628
16037	11.55					2929.69	95.12442129629628
10910	11.883333333333333					2929.69	95.12442129629628
5487	12.216666666666669					2929.69	95.12442129629628
1882	12.55					2929.69	95.12442129629628
982	12.883333333333333					2929.69	95.12442129629628
766	13.216666666666669					2929.69	95.12442129629628
585	13.55					2929.69	95.12442129629628
446	13.883333333333333					2929.69	95.12442129629628
411	14.216666666666669					2929.69	95.12442129629628
310	14.55					2929.69	95.12442129629628
317	14.883333333333333					2929.69	95.12442129629628
283	15.216666666666669					2929.69	95.12442129629628
211	15.55					2929.69	95.12442129629628
173	15.883333333333333					2929.69	95.12442129629628
185	16.216666666666665					2929.69	95.12442129629628
154	16.55					2929.69	95.12442129629628
164	16.883333333333333					2929.69	95.12442129629628
120	17.21666666666667					2929.69	95.12442129629628
129	17.55					2929.69	95.12442129629628
106	17.883333333333333					2929.69	95.12442129629628
69	18.21666666666667					2929.69	95.12442129629628
99	18.55					2929.69	95.12442129629628
94	18.883333333333333					2929.69	95.12442129629628
100	19.21666666666667					2929.69	95.12442129629628
97	19.55					2929.69	95.12442129629628
82	19.883333333333333					2929.69	95.12442129629628
683	1.2166666666666668	3.3083333333333336	6707.55	0.5512989711178097	1153.2523997373687	3000000	32469.135802469136
941	1.55	3.3083333333333336	6707.55	0.5512989711178097	1153.2523997373687	3000000	32469.135802469136
1572	1.8833333333333333	3.3083333333333336	6707.55	0.5512989711178097	1153.2523997373687	3000000	32469.135802469136
2350	2.216666666666667	3.3083333333333336	6707.55	0.5512989711178097	1153.2523997373687	3000000	32469.135802469136
3809	2.55	3.3083333333333336	6707.55	0.5512989711178097	1153.2523997373687	3000000	32469.135802469136
5978	2.8833333333333333	3.3083333333333336	6707.55	0.5512989711178097	1153.2523997373687	3000000	32469.135802469136
7359	3.216666666666667	3.3083333333333336	6707.55	0.5512989711178097	1153.2523997373687	3000000	32469.135802469136
6102	3.55	3.3083333333333336	6707.55	0.5512989711178097	1153.2523997373687	3000000	32469.135802469136
2624	3.8833333333333337	3.3083333333333336	6707.55	0.5512989711178097	1153.2523997373687	3000000	32469.135802469136
522	4.216666666666667	3.3083333333333336	6707.55	0.5512989711178097	1153.2523997373687	3000000	32469.135802469136
126	4.55	3.3083333333333336	6707.55	0.5512989711178097	1153.2523997373687	3000000	32469.135802469136
75	4.883333333333334	3.3083333333333336	6707.55	0.5512989711178097	1153.2523997373687	3000000	32469.135802469136
52	5.216666666666667	3.3083333333333336	6707.55	0.5512989711178097	1153.2523997373687	3000000	32469.135802469136
40	5.550000000000001	3.3083333333333336	6707.55	0.5512989711178097	1153.2523997373687	3000000	32469.135802469136
31	5.883333333333334	3.3083333333333336	6707.55	0.5512989711178097	1153.2523997373687	3000000	32469.135802469136
31	6.216666666666667	3.3083333333333336	6707.55	0.5512989711178097	1153.2523997373687	3000000	32469.135802469136
29	6.550000000000001	3.3083333333333336	6707.55	0.5512989711178097	1153.2523997373687	3000000	32469.135802469136
28	6.883333333333334	3.3083333333333336	6707.55	0.5512989711178097	1153.2523997373687	3000000	32469.135802469136
29	7.216666666666667	3.3083333333333336	6707.55	0.5512989711178097	1153.2523997373687	3000000	32469.135802469136
29	7.550000000000001	3.3083333333333336	6707.55	0.5512989711178097	1153.2523997373687	3000000	32469.135802469136
28	7.883333333333334	3.3083333333333336	6707.55	0.5512989711178097	1153.2523997373687	3000000	32469.135802469136
26	8.216666666666667	3.3083333333333336	6707.55	0.5512989711178097	1153.2523997373687	3000000	32469.135802469136
28	8.55	3.3083333333333336	6707.55	0.5512989711178097	1153.2523997373687	3000000	32469.135802469136
35	8.883333333333333	3.3083333333333336	6707.55	0.5512989711178097	1153.2523997373687	3000000	32469.135802469136
25	9.216666666666669	3.3083333333333336	6707.55	0.5512989711178097	1153.2523997373687	3000000	32469.135802469136
20	9.55	3.3083333333333336	6707.55	0.5512989711178097	1153.2523997373687	3000000	32469.135802469136
33	9.883333333333333	3.3083333333333336	6707.55	0.5512989711178097	1153.2523997373687	3000000	32469.135802469136
20	10.216666666666669	3.3083333333333336	6707.55	0.5512989711178097	1153.2523997373687	3000000	32469.135802469136
21	10.55	3.3083333333333336	6707.55	0.5512989711178097	1153.2523997373687	3000000	32469.135802469136
20	10.883333333333333	3.3083333333333336	6707.55	0.5512989711178097	1153.2523997373687	3000000	32469.135802469136
13	11.216666666666669	3.3083333333333336	6707.55	0.5512989711178097	1153.2523997373687	3000000	32469.135802469136
16	11.55	3.3083333333333336	6707.55	0.5512989711178097	1153.2523997373687	3000000	32469.135802469136
19	11.883333333333333	3.3083333333333336	6707.55	0.5512989711178097	1153.2523997373687	3000000	32469.135802469136
21	12.216666666666669	3.3083333333333336	6707.55	0.5512989711178097	1153.2523997373687	3000000	32469.135802469136
20	12.55	3.3083333333333336	6707.55	0.5512989711178097	1153.2523997373687	3000000	32469.135802469136
19	12.883333333333333	3.3083333333333336	6707.55	0.5512989711178097	1153.2523997373687	3000000	32469.135802469136
20	13.216666666666669	3.3083333333333336	6707.55	0.5512989711178097	1153.2523997373687	3000000	32469.135802469136
17	13.55	3.3083333333333336	6707.55	0.5512989711178097	1153.2523997373687	3000000	32469.135802469136
26	13.883333333333333	3.3083333333333336	6707.55	0.5512989711178097	1153.2523997373687	3000000	32469.135802469136
20	14.216666666666669	3.3083333333333336	6707.55	0.5512989711178097	1153.2523997373687	3000000	32469.135802469136
34	14.55	3.3083333333333336	6707.55	0.5512989711178097	1153.2523997373687	3000000	32469.135802469136
42	14.883333333333333	3.3083333333333336	6707.55	0.5512989711178097	1153.2523997373687	3000000	32469.135802469136
48	15.216666666666669	3.3083333333333336	6707.55	0.5512989711178097	1153.2523997373687	3000000	32469.135802469136
75	15.55	3.3083333333333336	6707.55	0.5512989711178097	1153.2523997373687	3000000	32469.135802469136
80	15.883333333333333	3.3083333333333336	6707.55	0.5512989711178097	1153.2523997373687	3000000	32469.135802469136
91	16.216666666666665	3.3083333333333336	6707.55	0.5512989711178097	1153.2523997373687	3000000	32469.135802469136
95	16.55	3.3083333333333336	6707.55	0.5512989711178097	1153.2523997373687	3000000	32469.135802469136
98	16.883333333333333	3.3083333333333336	6707.55	0.5512989711178097	1153.2523997373687	3000000	32469.135802469136
90	17.21666666666667	3.3083333333333336	6707.55	0.5512989711178097	1153.2523997373687	3000000	32469.135802469136
102	17.55	3.3083333333333336	6707.55	0.5512989711178097	1153.2523997373687	3000000	32469.135802469136
109	17.883333333333333	3.3083333333333336	6707.55	0.5512989711178097	1153.2523997373687	3000000	32469.135802469136
112	18.21666666666667	3.3083333333333336	6707.55	0.5512989711178097	1153.2523997373687	3000000	32469.135802469136
107	18.55	3.3083333333333336	6707.55	0.5512989711178097	1153.2523997373687	3000000	32469.135802469136
111	18.883333333333333	3.3083333333333336	6707.55	0.5512989711178097	1153.2523997373687	3000000	32469.135802469136
114	19.21666666666667	3.3083333333333336	6707.55	0.5512989711178097	1153.2523997373687	3000000	32469.135802469136
103	19.55	3.3083333333333336	6707.55	0.5512989711178097	1153.2523997373687	3000000	32469.135802469136
91	19.883333333333333	3.3083333333333336	6707.55	0.5512989711178097	1153.2523997373687	3000000	32469.135802469136
227	1.2166666666666668	3.898393574297189	4349.415662650603	0.3212270906392929	694.0301790798127	750000	8117.283950617284
337	1.55	3.898393574297189	4349.415662650603	0.3212270906392929	694.0301790798127	750000	8117.283950617284
433	1.8833333333333333	3.898393574297189	4349.415662650603	0.3212270906392929	694.0301790798127	750000	8117.283950617284
665	2.216666666666667	3.898393574297189	4349.415662650603	0.3212270906392929	694.0301790798127	750000	8117.283950617284
1076	2.55	3.898393574297189	4349.415662650603	0.3212270906392929	694.0301790798127	750000	8117.283950617284
1678	2.8833333333333333	3.898393574297189	4349.415662650603	0.3212270906392929	694.0301790798127	750000	8117.283950617284
2529	3.216666666666667	3.898393574297189	4349.415662650603	0.3212270906392929	694.0301790798127	750000	8117.283950617284
3653	3.55	3.898393574297189	4349.415662650603	0.3212270906392929	694.0301790798127	750000	8117.283950617284
4794	3.8833333333333337	3.898393574297189	4349.415662650603	0.3212270906392929	694.0301790798127	750000	8117.283950617284
3865	4.216666666666667	3.898393574297189	4349.415662650603	0.3212270906392929	694.0301790798127	750000	8117.283950617284
1635	4.55	3.898393574297189	4349.415662650603	0.3212270906392929	694.0301790798127	750000	8117.283950617284
334	4.883333333333334	3.898393574297189	4349.415662650603	0.3212270906392929	694.0301790798127	750000	8117.283950617284
88	5.216666666666667	3.898393574297189	4349.415662650603	0.3212270906392929	694.0301790798127	750000	8117.283950617284
54	5.550000000000001	3.898393574297189	4349.415662650603	0.3212270906392929	694.0301790798127	750000	8117.283950617284
42	5.883333333333334	3.898393574297189	4349.415662650603	0.3212270906392929	694.0301790798127	750000	8117.283950617284
34	6.216666666666667	3.898393574297189	4349.415662650603	0.3212270906392929	694.0301790798127	750000	8117.283950617284
36	6.550000000000001	3.898393574297189	4349.415662650603	0.3212270906392929	694.0301790798127	750000	8117.283950617284
31	6.883333333333334	3.898393574297189	4349.415662650603	0.3212270906392929	694.0301790798127	750000	8117.283950617284
32	7.216666666666667	3.898393574297189	4349.415662650603	0.3212270906392929	694.0301790798127	750000	8117.283950617284
34	7.550000000000001	3.898393574297189	4349.415662650603	0.3212270906392929	694.0301790798127	750000	8117.283950617284
26	7.883333333333334	3.898393574297189	4349.415662650603	0.3212270906392929	694.0301790798127	750000	8117.283950617284
25	8.216666666666667	3.898393574297189	4349.415662650603	0.3212270906392929	694.0301790798127	750000	8117.283950617284
22	8.55	3.898393574297189	4349.415662650603	0.3212270906392929	694.0301790798127	750000	8117.283950617284
32	8.883333333333333	3.898393574297189	4349.415662650603	0.3212270906392929	694.0301790798127	750000	8117.283950617284
18	9.216666666666669	3.898393574297189	4349.415662650603	0.3212270906392929	694.0301790798127	750000	8117.283950617284
30	9.55	3.898393574297189	4349.415662650603	0.3212270906392929	694.0301790798127	750000	8117.283950617284
32	9.883333333333333	3.898393574297189	4349.415662650603	0.3212270906392929	694.0301790798127	750000	8117.283950617284
30	10.216666666666669	3.898393574297189	4349.415662650603	0.3212270906392929	694.0301790798127	750000	8117.283950617284
25	10.55	3.898393574297189	4349.415662650603	0.3212270906392929	694.0301790798127	750000	8117.283950617284
30	10.883333333333333	3.898393574297189	4349.415662650603	0.3212270906392929	694.0301790798127	750000	8117.283950617284
30	11.216666666666669	3.898393574297189	4349.415662650603	0.3212270906392929	694.0301790798127	750000	8117.283950617284
44	11.55	3.898393574297189	4349.415662650603	0.3212270906392929	694.0301790798127	750000	8117.283950617284
72	11.883333333333333	3.898393574297189	4349.415662650603	0.3212270906392929	694.0301790798127	750000	8117.283950617284
87	12.216666666666669	3.898393574297189	4349.415662650603	0.3212270906392929	694.0301790798127	750000	8117.283950617284
96	12.55	3.898393574297189	4349.415662650603	0.3212270906392929	694.0301790798127	750000	8117.283950617284
127	12.883333333333333	3.898393574297189	4349.415662650603	0.3212270906392929	694.0301790798127	750000	8117.283950617284
184	13.216666666666669	3.898393574297189	4349.415662650603	0.3212270906392929	694.0301790798127	750000	8117.283950617284
274	13.55	3.898393574297189	4349.415662650603	0.3212270906392929	694.0301790798127	750000	8117.283950617284
397	13.883333333333333	3.898393574297189	4349.415662650603	0.3212270906392929	694.0301790798127	750000	8117.283950617284
505	14.216666666666669	3.898393574297189	4349.415662650603	0.3212270906392929	694.0301790798127	750000	8117.283950617284
717	14.55	3.898393574297189	4349.415662650603	0.3212270906392929	694.0301790798127	750000	8117.283950617284
1009	14.883333333333333	3.898393574297189	4349.415662650603	0.3212270906392929	694.0301790798127	750000	8117.283950617284
1485	15.216666666666669	3.898393574297189	4349.415662650603	0.3212270906392929	694.0301790798127	750000	8117.283950617284
1959	15.55	3.898393574297189	4349.415662650603	0.3212270906392929	694.0301790798127	750000	8117.283950617284
2896	15.883333333333333	3.898393574297189	4349.415662650603	0.3212270906392929	694.0301790798127	750000	8117.283950617284
4070	16.216666666666665	3.898393574297189	4349.415662650603	0.3212270906392929	694.0301790798127	750000	8117.283950617284
5925	16.55	3.898393574297189	4349.415662650603	0.3212270906392929	694.0301790798127	750000	8117.283950617284
8956	16.883333333333333	3.898393574297189	4349.415662650603	0.3212270906392929	694.0301790798127	750000	8117.283950617284
13290	17.21666666666667	3.898393574297189	4349.415662650603	0.3212270906392929	694.0301790798127	750000	8117.283950617284
17195	17.55	3.898393574297189	4349.415662650603	0.3212270906392929	694.0301790798127	750000	8117.283950617284
18265	17.883333333333333	3.898393574297189	4349.415662650603	0.3212270906392929	694.0301790798127	750000	8117.283950617284
19027	18.21666666666667	3.898393574297189	4349.415662650603	0.3212270906392929	694.0301790798127	750000	8117.283950617284
19612	18.55	3.898393574297189	4349.415662650603	0.3212270906392929	694.0301790798127	750000	8117.283950617284
20738	18.883333333333333	3.898393574297189	4349.415662650603	0.3212270906392929	694.0301790798127	750000	8117.283950617284
22090	19.21666666666667	3.898393574297189	4349.415662650603	0.3212270906392929	694.0301790798127	750000	8117.283950617284
22759	19.55	3.898393574297189	4349.415662650603	0.3212270906392929	694.0301790798127	750000	8117.283950617284
21980	19.883333333333333	3.898393574297189	4349.415662650603	0.3212270906392929	694.0301790798127	750000	8117.283950617284
72	1.2166666666666668	4.742666666666667	2872.76	0.2658144716401524	378.22072042129054	187500	2029.320987654321
82	1.55	4.742666666666667	2872.76	0.2658144716401524	378.22072042129054	187500	2029.320987654321
140	1.8833333333333333	4.742666666666667	2872.76	0.2658144716401524	378.22072042129054	187500	2029.320987654321
208	2.216666666666667	4.742666666666667	2872.76	0.2658144716401524	378.22072042129054	187500	2029.320987654321
289	2.55	4.742666666666667	2872.76	0.2658144716401524	378.22072042129054	187500	2029.320987654321
493	2.8833333333333333	4.742666666666667	2872.76	0.2658144716401524	378.22072042129054	187500	2029.320987654321
678	3.216666666666667	4.742666666666667	2872.76	0.2658144716401524	378.22072042129054	187500	2029.320987654321
1071	3.55	4.742666666666667	2872.76	0.2658144716401524	378.22072042129054	187500	2029.320987654321
1522	3.8833333333333337	4.742666666666667	2872.76	0.2658144716401524	378.22072042129054	187500	2029.320987654321
2189	4.216666666666667	4.742666666666667	2872.76	0.2658144716401524	378.22072042129054	187500	2029.320987654321
2967	4.55	4.742666666666667	2872.76	0.2658144716401524	378.22072042129054	187500	2029.320987654321
3026	4.883333333333334	4.742666666666667	2872.76	0.2658144716401524	378.22072042129054	187500	2029.320987654321
1741	5.216666666666667	4.742666666666667	2872.76	0.2658144716401524	378.22072042129054	187500	2029.320987654321
595	5.550000000000001	4.742666666666667	2872.76	0.2658144716401524	378.22072042129054	187500	2029.320987654321
110	5.883333333333334	4.742666666666667	2872.76	0.2658144716401524	378.22072042129054	187500	2029.320987654321
65	6.216666666666667	4.742666666666667	2872.76	0.2658144716401524	378.22072042129054	187500	2029.320987654321
52	6.550000000000001	4.742666666666667	2872.76	0.2658144716401524	378.22072042129054	187500	2029.320987654321
49	6.883333333333334	4.742666666666667	2872.76	0.2658144716401524	378.22072042129054	187500	2029.320987654321
47	7.216666666666667	4.742666666666667	2872.76	0.2658144716401524	378.22072042129054	187500	2029.320987654321
32	7.550000000000001	4.742666666666667	2872.76	0.2658144716401524	378.22072042129054	187500	2029.320987654321
36	7.883333333333334	4.742666666666667	2872.76	0.2658144716401524	378.22072042129054	187500	2029.320987654321
31	8.216666666666667	4.742666666666667	2872.76	0.2658144716401524	378.22072042129054	187500	2029.320987654321
24	8.55	4.742666666666667	2872.76	0.2658144716401524	378.22072042129054	187500	2029.320987654321
30	8.883333333333333	4.742666666666667	2872.76	0.2658144716401524	378.22072042129054	187500	2029.320987654321
33	9.216666666666669	4.742666666666667	2872.76	0.2658144716401524	378.22072042129054	187500	2029.320987654321
24	9.55	4.742666666666667	2872.76	0.2658144716401524	378.22072042129054	187500	2029.320987654321
20	9.883333333333333	4.742666666666667	2872.76	0.2658144716401524	378.22072042129054	187500	2029.320987654321
25	10.216666666666669	4.742666666666667	2872.76	0.2658144716401524	378.22072042129054	187500	2029.320987654321
15	10.55	4.742666666666667	2872.76	0.2658144716401524	378.22072042129054	187500	2029.320987654321
19	10.883333333333333	4.742666666666667	2872.76	0.2658144716401524	378.22072042129054	187500	2029.320987654321
11	11.216666666666669	4.742666666666667	2872.76	0.2658144716401524	378.22072042129054	187500	2029.320987654321
13	11.55	4.742666666666667	2872.76	0.2658144716401524	378.22072042129054	187500	2029.320987654321
15	11.883333333333333	4.742666666666667	2872.76	0.2658144716401524	378.22072042129054	187500	2029.320987654321
16	12.216666666666669	4.742666666666667	2872.76	0.2658144716401524	378.22072042129054	187500	2029.320987654321
19	12.55	4.742666666666667	2872.76	0.2658144716401524	378.22072042129054	187500	2029.320987654321
9	12.883333333333333	4.742666666666667	2872.76	0.2658144716401524	378.22072042129054	187500	2029.320987654321
11	13.216666666666669	4.742666666666667	2872.76	0.2658144716401524	378.22072042129054	187500	2029.320987654321
12	13.55	4.742666666666667	2872.76	0.2658144716401524	378.22072042129054	187500	2029.320987654321
21	13.883333333333333	4.742666666666667	2872.76	0.2658144716401524	378.22072042129054	187500	2029.320987654321
16	14.216666666666669	4.742666666666667	2872.76	0.2658144716401524	378.22072042129054	187500	2029.320987654321
18	14.55	4.742666666666667	2872.76	0.2658144716401524	378.22072042129054	187500	2029.320987654321
25	14.883333333333333	4.742666666666667	2872.76	0.2658144716401524	378.22072042129054	187500	2029.320987654321
34	15.216666666666669	4.742666666666667	2872.76	0.2658144716401524	378.22072042129054	187500	2029.320987654321
47	15.55	4.742666666666667	2872.76	0.2658144716401524	378.22072042129054	187500	2029.320987654321
72	15.883333333333333	4.742666666666667	2872.76	0.2658144716401524	378.22072042129054	187500	2029.320987654321
94	16.216666666666665	4.742666666666667	2872.76	0.2658144716401524	378.22072042129054	187500	2029.320987654321
127	16.55	4.742666666666667	2872.76	0.2658144716401524	378.22072042129054	187500	2029.320987654321
188	16.883333333333333	4.742666666666667	2872.76	0.2658144716401524	378.22072042129054	187500	2029.320987654321
252	17.21666666666667	4.742666666666667	2872.76	0.2658144716401524	378.22072042129054	187500	2029.320987654321
359	17.55	4.742666666666667	2872.76	0.2658144716401524	378.22072042129054	187500	2029.320987654321
482	17.883333333333333	4.742666666666667	2872.76	0.2658144716401524	378.22072042129054	187500	2029.320987654321
730	18.21666666666667	4.742666666666667	2872.76	0.2658144716401524	378.22072042129054	187500	2029.320987654321
1014	18.55	4.742666666666667	2872.76	0.2658144716401524	378.22072042129054	187500	2029.320987654321
1347	18.883333333333333	4.742666666666667	2872.76	0.2658144716401524	378.22072042129054	187500	2029.320987654321
1971	19.21666666666667	4.742666666666667	2872.76	0.2658144716401524	378.22072042129054	187500	2029.320987654321
2609	19.55	4.742666666666667	2872.76	0.2658144716401524	378.22072042129054	187500	2029.320987654321
3816	19.883333333333333	4.742666666666667	2872.76	0.2658144716401524	378.22072042129054	187500	2029.320987654321
15	1.2166666666666668	6.417333333333332	4975.44	0.2462149016160026	575.5664929224077	46875	507.33024691358025
27	1.55	6.417333333333332	4975.44	0.2462149016160026	575.5664929224077	46875	507.33024691358025
31	1.8833333333333333	6.417333333333332	4975.44	0.2462149016160026	575.5664929224077	46875	507.33024691358025
50	2.216666666666667	6.417333333333332	4975.44	0.2462149016160026	575.5664929224077	46875	507.33024691358025
57	2.55	6.417333333333332	4975.44	0.2462149016160026	575.5664929224077	46875	507.33024691358025
148	2.8833333333333333	6.417333333333332	4975.44	0.2462149016160026	575.5664929224077	46875	507.33024691358025
170	3.216666666666667	6.417333333333332	4975.44	0.2462149016160026	575.5664929224077	46875	507.33024691358025
279	3.55	6.417333333333332	4975.44	0.2462149016160026	575.5664929224077	46875	507.33024691358025
380	3.8833333333333337	6.417333333333332	4975.44	0.2462149016160026	575.5664929224077	46875	507.33024691358025
578	4.216666666666667	6.417333333333332	4975.44	0.2462149016160026	575.5664929224077	46875	507.33024691358025
843	4.55	6.417333333333332	4975.44	0.2462149016160026	575.5664929224077	46875	507.33024691358025
1232	4.883333333333334	6.417333333333332	4975.44	0.2462149016160026	575.5664929224077	46875	507.33024691358025
1836	5.216666666666667	6.417333333333332	4975.44	0.2462149016160026	575.5664929224077	46875	507.33024691358025
2769	5.550000000000001	6.417333333333332	4975.44	0.2462149016160026	575.5664929224077	46875	507.33024691358025
3844	5.883333333333334	6.417333333333332	4975.44	0.2462149016160026	575.5664929224077	46875	507.33024691358025
5168	6.216666666666667	6.417333333333332	4975.44	0.2462149016160026	575.5664929224077	46875	507.33024691358025
5179	6.550000000000001	6.417333333333332	4975.44	0.2462149016160026	575.5664929224077	46875	507.33024691358025
2829	6.883333333333334	6.417333333333332	4975.44	0.2462149016160026	575.5664929224077	46875	507.33024691358025
728	7.216666666666667	6.417333333333332	4975.44	0.2462149016160026	575.5664929224077	46875	507.33024691358025
169	7.550000000000001	6.417333333333332	4975.44	0.2462149016160026	575.5664929224077	46875	507.33024691358025
77	7.883333333333334	6.417333333333332	4975.44	0.2462149016160026	575.5664929224077	46875	507.33024691358025
68	8.216666666666667	6.417333333333332	4975.44	0.2462149016160026	575.5664929224077	46875	507.33024691358025
58	8.55	6.417333333333332	4975.44	0.2462149016160026	575.5664929224077	46875	507.33024691358025
39	8.883333333333333	6.417333333333332	4975.44	0.2462149016160026	575.5664929224077	46875	507.33024691358025
45	9.216666666666669	6.417333333333332	4975.44	0.2462149016160026	575.5664929224077	46875	507.33024691358025
38	9.55	6.417333333333332	4975.44	0.2462149016160026	575.5664929224077	46875	507.33024691358025
39	9.883333333333333	6.417333333333332	4975.44	0.2462149016160026	575.5664929224077	46875	507.33024691358025
30	10.216666666666669	6.417333333333332	4975.44	0.2462149016160026	575.5664929224077	46875	507.33024691358025
28	10.55	6.417333333333332	4975.44	0.2462149016160026	575.5664929224077	46875	507.33024691358025
22	10.883333333333333	6.417333333333332	4975.44	0.2462149016160026	575.5664929224077	46875	507.33024691358025
16	11.216666666666669	6.417333333333332	4975.44	0.2462149016160026	575.5664929224077	46875	507.33024691358025
16	11.55	6.417333333333332	4975.44	0.2462149016160026	575.5664929224077	46875	507.33024691358025
18	11.883333333333333	6.417333333333332	4975.44	0.2462149016160026	575.5664929224077	46875	507.33024691358025
13	12.216666666666669	6.417333333333332	4975.44	0.2462149016160026	575.5664929224077	46875	507.33024691358025
10	12.55	6.417333333333332	4975.44	0.2462149016160026	575.5664929224077	46875	507.33024691358025
11	12.883333333333333	6.417333333333332	4975.44	0.2462149016160026	575.5664929224077	46875	507.33024691358025
12	13.216666666666669	6.417333333333332	4975.44	0.2462149016160026	575.5664929224077	46875	507.33024691358025
14	13.55	6.417333333333332	4975.44	0.2462149016160026	575.5664929224077	46875	507.33024691358025
7	13.883333333333333	6.417333333333332	4975.44	0.2462149016160026	575.5664929224077	46875	507.33024691358025
9	14.216666666666669	6.417333333333332	4975.44	0.2462149016160026	575.5664929224077	46875	507.33024691358025
13	14.55	6.417333333333332	4975.44	0.2462149016160026	575.5664929224077	46875	507.33024691358025
11	14.883333333333333	6.417333333333332	4975.44	0.2462149016160026	575.5664929224077	46875	507.33024691358025
13	15.216666666666669	6.417333333333332	4975.44	0.2462149016160026	575.5664929224077	46875	507.33024691358025
8	15.55	6.417333333333332	4975.44	0.2462149016160026	575.5664929224077	46875	507.33024691358025
14	15.883333333333333	6.417333333333332	4975.44	0.2462149016160026	575.5664929224077	46875	507.33024691358025
9	16.216666666666665	6.417333333333332	4975.44	0.2462149016160026	575.5664929224077	46875	507.33024691358025
10	16.55	6.417333333333332	4975.44	0.2462149016160026	575.5664929224077	46875	507.33024691358025
6	16.883333333333333	6.417333333333332	4975.44	0.2462149016160026	575.5664929224077	46875	507.33024691358025
18	17.21666666666667	6.417333333333332	4975.44	0.2462149016160026	575.5664929224077	46875	507.33024691358025
12	17.55	6.417333333333332	4975.44	0.2462149016160026	575.5664929224077	46875	507.33024691358025
14	17.883333333333333	6.417333333333332	4975.44	0.2462149016160026	575.5664929224077	46875	507.33024691358025
11	18.21666666666667	6.417333333333332	4975.44	0.2462149016160026	575.5664929224077	46875	507.33024691358025
8	18.55	6.417333333333332	4975.44	0.2462149016160026	575.5664929224077	46875	507.33024691358025
10	18.883333333333333	6.417333333333332	4975.44	0.2462149016160026	575.5664929224077	46875	507.33024691358025
13	19.21666666666667	6.417333333333332	4975.44	0.2462149016160026	575.5664929224077	46875	507.33024691358025
21	19.55	6.417333333333332	4975.44	0.2462149016160026	575.5664929224077	46875	507.33024691358025
21	19.883333333333333	6.417333333333332	4975.44	0.2462149016160026	575.5664929224077	46875	507.33024691358025
5	1.2166666666666668	7.592	5874.72	0.2333628552752606	687.2636428009268	11718.8	126.83256172839506
7	1.55	7.592	5874.72	0.2333628552752606	687.2636428009268	11718.8	126.83256172839506
16	1.8833333333333333	7.592	5874.72	0.2333628552752606	687.2636428009268	11718.8	126.83256172839506
15	2.216666666666667	7.592	5874.72	0.2333628552752606	687.2636428009268	11718.8	126.83256172839506
23	2.55	7.592	5874.72	0.2333628552752606	687.2636428009268	11718.8	126.83256172839506
39	2.8833333333333333	7.592	5874.72	0.2333628552752606	687.2636428009268	11718.8	126.83256172839506
39	3.216666666666667	7.592	5874.72	0.2333628552752606	687.2636428009268	11718.8	126.83256172839506
83	3.55	7.592	5874.72	0.2333628552752606	687.2636428009268	11718.8	126.83256172839506
124	3.8833333333333337	7.592	5874.72	0.2333628552752606	687.2636428009268	11718.8	126.83256172839506
157	4.216666666666667	7.592	5874.72	0.2333628552752606	687.2636428009268	11718.8	126.83256172839506
230	4.55	7.592	5874.72	0.2333628552752606	687.2636428009268	11718.8	126.83256172839506
375	4.883333333333334	7.592	5874.72	0.2333628552752606	687.2636428009268	11718.8	126.83256172839506
461	5.216666666666667	7.592	5874.72	0.2333628552752606	687.2636428009268	11718.8	126.83256172839506
683	5.550000000000001	7.592	5874.72	0.2333628552752606	687.2636428009268	11718.8	126.83256172839506
1001	5.883333333333334	7.592	5874.72	0.2333628552752606	687.2636428009268	11718.8	126.83256172839506
1523	6.216666666666667	7.592	5874.72	0.2333628552752606	687.2636428009268	11718.8	126.83256172839506
2300	6.550000000000001	7.592	5874.72	0.2333628552752606	687.2636428009268	11718.8	126.83256172839506
3441	6.883333333333334	7.592	5874.72	0.2333628552752606	687.2636428009268	11718.8	126.83256172839506
4748	7.216666666666667	7.592	5874.72	0.2333628552752606	687.2636428009268	11718.8	126.83256172839506
6195	7.550000000000001	7.592	5874.72	0.2333628552752606	687.2636428009268	11718.8	126.83256172839506
5860	7.883333333333334	7.592	5874.72	0.2333628552752606	687.2636428009268	11718.8	126.83256172839506
2990	8.216666666666667	7.592	5874.72	0.2333628552752606	687.2636428009268	11718.8	126.83256172839506
760	8.55	7.592	5874.72	0.2333628552752606	687.2636428009268	11718.8	126.83256172839506
166	8.883333333333333	7.592	5874.72	0.2333628552752606	687.2636428009268	11718.8	126.83256172839506
119	9.216666666666669	7.592	5874.72	0.2333628552752606	687.2636428009268	11718.8	126.83256172839506
99	9.55	7.592	5874.72	0.2333628552752606	687.2636428009268	11718.8	126.83256172839506
95	9.883333333333333	7.592	5874.72	0.2333628552752606	687.2636428009268	11718.8	126.83256172839506
78	10.216666666666669	7.592	5874.72	0.2333628552752606	687.2636428009268	11718.8	126.83256172839506
48	10.55	7.592	5874.72	0.2333628552752606	687.2636428009268	11718.8	126.83256172839506
41	10.883333333333333	7.592	5874.72	0.2333628552752606	687.2636428009268	11718.8	126.83256172839506
33	11.216666666666669	7.592	5874.72	0.2333628552752606	687.2636428009268	11718.8	126.83256172839506
26	11.55	7.592	5874.72	0.2333628552752606	687.2636428009268	11718.8	126.83256172839506
33	11.883333333333333	7.592	5874.72	0.2333628552752606	687.2636428009268	11718.8	126.83256172839506
27	12.216666666666669	7.592	5874.72	0.2333628552752606	687.2636428009268	11718.8	126.83256172839506
27	12.55	7.592	5874.72	0.2333628552752606	687.2636428009268	11718.8	126.83256172839506
31	12.883333333333333	7.592	5874.72	0.2333628552752606	687.2636428009268	11718.8	126.83256172839506
28	13.216666666666669	7.592	5874.72	0.2333628552752606	687.2636428009268	11718.8	126.83256172839506
20	13.55	7.592	5874.72	0.2333628552752606	687.2636428009268	11718.8	126.83256172839506
18	13.883333333333333	7.592	5874.72	0.2333628552752606	687.2636428009268	11718.8	126.83256172839506
14	14.216666666666669	7.592	5874.72	0.2333628552752606	687.2636428009268	11718.8	126.83256172839506
20	14.55	7.592	5874.72	0.2333628552752606	687.2636428009268	11718.8	126.83256172839506
20	14.883333333333333	7.592	5874.72	0.2333628552752606	687.2636428009268	11718.8	126.83256172839506
16	15.216666666666669	7.592	5874.72	0.2333628552752606	687.2636428009268	11718.8	126.83256172839506
16	15.55	7.592	5874.72	0.2333628552752606	687.2636428009268	11718.8	126.83256172839506
14	15.883333333333333	7.592	5874.72	0.2333628552752606	687.2636428009268	11718.8	126.83256172839506
15	16.216666666666665	7.592	5874.72	0.2333628552752606	687.2636428009268	11718.8	126.83256172839506
14	16.55	7.592	5874.72	0.2333628552752606	687.2636428009268	11718.8	126.83256172839506
19	16.883333333333333	7.592	5874.72	0.2333628552752606	687.2636428009268	11718.8	126.83256172839506
17	17.21666666666667	7.592	5874.72	0.2333628552752606	687.2636428009268	11718.8	126.83256172839506
24	17.55	7.592	5874.72	0.2333628552752606	687.2636428009268	11718.8	126.83256172839506
20	17.883333333333333	7.592	5874.72	0.2333628552752606	687.2636428009268	11718.8	126.83256172839506
16	18.21666666666667	7.592	5874.72	0.2333628552752606	687.2636428009268	11718.8	126.83256172839506
10	18.55	7.592	5874.72	0.2333628552752606	687.2636428009268	11718.8	126.83256172839506
14	18.883333333333333	7.592	5874.72	0.2333628552752606	687.2636428009268	11718.8	126.83256172839506
18	19.21666666666667	7.592	5874.72	0.2333628552752606	687.2636428009268	11718.8	126.83256172839506
13	19.55	7.592	5874.72	0.2333628552752606	687.2636428009268	11718.8	126.83256172839506
19	19.883333333333333	7.592	5874.72	0.2333628552752606	687.2636428009268	11718.8	126.83256172839506
4	1.2166666666666668	9.714426059979315	13241.985522233712	0.2554038080288681	1223.925496629684	2929.69	31.70814043209877
5	1.55	9.714426059979315	13241.985522233712	0.2554038080288681	1223.925496629684	2929.69	31.70814043209877
4	1.8833333333333333	9.714426059979315	13241.985522233712	0.2554038080288681	1223.925496629684	2929.69	31.70814043209877
12	2.216666666666667	9.714426059979315	13241.985522233712	0.2554038080288681	1223.925496629684	2929.69	31.70814043209877
11	2.55	9.714426059979315	13241.985522233712	0.2554038080288681	1223.925496629684	2929.69	31.70814043209877
10	2.8833333333333333	9.714426059979315	13241.985522233712	0.2554038080288681	1223.925496629684	2929.69	31.70814043209877
13	3.216666666666667	9.714426059979315	13241.985522233712	0.2554038080288681	1223.925496629684	2929.69	31.70814043209877
22	3.55	9.714426059979315	13241.985522233712	0.2554038080288681	1223.925496629684	2929.69	31.70814043209877
27	3.8833333333333337	9.714426059979315	13241.985522233712	0.2554038080288681	1223.925496629684	2929.69	31.70814043209877
57	4.216666666666667	9.714426059979315	13241.985522233712	0.2554038080288681	1223.925496629684	2929.69	31.70814043209877
70	4.55	9.714426059979315	13241.985522233712	0.2554038080288681	1223.925496629684	2929.69	31.70814043209877
82	4.883333333333334	9.714426059979315	13241.985522233712	0.2554038080288681	1223.925496629684	2929.69	31.70814043209877
150	5.216666666666667	9.714426059979315	13241.985522233712	0.2554038080288681	1223.925496629684	2929.69	31.70814043209877
185	5.550000000000001	9.714426059979315	13241.985522233712	0.2554038080288681	1223.925496629684	2929.69	31.70814043209877
295	5.883333333333334	9.714426059979315	13241.985522233712	0.2554038080288681	1223.925496629684	2929.69	31.70814043209877
390	6.216666666666667	9.714426059979315	13241.985522233712	0.2554038080288681	1223.925496629684	2929.69	31.70814043209877
607	6.550000000000001	9.714426059979315	13241.985522233712	0.2554038080288681	1223.925496629684	2929.69	31.70814043209877
819	6.883333333333334	9.714426059979315	13241.985522233712	0.2554038080288681	1223.925496629684	2929.69	31.70814043209877
1254	7.216666666666667	9.714426059979315	13241.985522233712	0.2554038080288681	1223.925496629684	2929.69	31.70814043209877
1852	7.550000000000001	9.714426059979315	13241.985522233712	0.2554038080288681	1223.925496629684	2929.69	31.70814043209877
2640	7.883333333333334	9.714426059979315	13241.985522233712	0.2554038080288681	1223.925496629684	2929.69	31.70814043209877
3942	8.216666666666667	9.714426059979315	13241.985522233712	0.2554038080288681	1223.925496629684	2929.69	31.70814043209877
5610	8.55	9.714426059979315	13241.985522233712	0.2554038080288681	1223.925496629684	2929.69	31.70814043209877
7834	8.883333333333333	9.714426059979315	13241.985522233712	0.2554038080288681	1223.925496629684	2929.69	31.70814043209877
10633	9.216666666666669	9.714426059979315	13241.985522233712	0.2554038080288681	1223.925496629684	2929.69	31.70814043209877
13539	9.55	9.714426059979315	13241.985522233712	0.2554038080288681	1223.925496629684	2929.69	31.70814043209877
13656	9.883333333333333	9.714426059979315	13241.985522233712	0.2554038080288681	1223.925496629684	2929.69	31.70814043209877
8062	10.216666666666669	9.714426059979315	13241.985522233712	0.2554038080288681	1223.925496629684	2929.69	31.70814043209877
2659	10.55	9.714426059979315	13241.985522233712	0.2554038080288681	1223.925496629684	2929.69	31.70814043209877
854	10.883333333333333	9.714426059979315	13241.985522233712	0.2554038080288681	1223.925496629684	2929.69	31.70814043209877
389	11.216666666666669	9.714426059979315	13241.985522233712	0.2554038080288681	1223.925496629684	2929.69	31.70814043209877
280	11.55	9.714426059979315	13241.985522233712	0.2554038080288681	1223.925496629684	2929.69	31.70814043209877
175	11.883333333333333	9.714426059979315	13241.985522233712	0.2554038080288681	1223.925496629684	2929.69	31.70814043209877
144	12.216666666666669	9.714426059979315	13241.985522233712	0.2554038080288681	1223.925496629684	2929.69	31.70814043209877
84	12.55	9.714426059979315	13241.985522233712	0.2554038080288681	1223.925496629684	2929.69	31.70814043209877
65	12.883333333333333	9.714426059979315	13241.985522233712	0.2554038080288681	1223.925496629684	2929.69	31.70814043209877
59	13.216666666666669	9.714426059979315	13241.985522233712	0.2554038080288681	1223.925496629684	2929.69	31.70814043209877
59	13.55	9.714426059979315	13241.985522233712	0.2554038080288681	1223.925496629684	2929.69	31.70814043209877
40	13.883333333333333	9.714426059979315	13241.985522233712	0.2554038080288681	1223.925496629684	2929.69	31.70814043209877
52	14.216666666666669	9.714426059979315	13241.985522233712	0.2554038080288681	1223.925496629684	2929.69	31.70814043209877
38	14.55	9.714426059979315	13241.985522233712	0.2554038080288681	1223.925496629684	2929.69	31.70814043209877
38	14.883333333333333	9.714426059979315	13241.985522233712	0.2554038080288681	1223.925496629684	2929.69	31.70814043209877
35	15.216666666666669	9.714426059979315	13241.985522233712	0.2554038080288681	1223.925496629684	2929.69	31.70814043209877
42	15.55	9.714426059979315	13241.985522233712	0.2554038080288681	1223.925496629684	2929.69	31.70814043209877
29	15.883333333333333	9.714426059979315	13241.985522233712	0.2554038080288681	1223.925496629684	2929.69	31.70814043209877
29	16.216666666666665	9.714426059979315	13241.985522233712	0.2554038080288681	1223.925496629684	2929.69	31.70814043209877
19	16.55	9.714426059979315	13241.985522233712	0.2554038080288681	1223.925496629684	2929.69	31.70814043209877
22	16.883333333333333	9.714426059979315	13241.985522233712	0.2554038080288681	1223.925496629684	2929.69	31.70814043209877
23	17.21666666666667	9.714426059979315	13241.985522233712	0.2554038080288681	1223.925496629684	2929.69	31.70814043209877
28	17.55	9.714426059979315	13241.985522233712	0.2554038080288681	1223.925496629684	2929.69	31.70814043209877
23	17.883333333333333	9.714426059979315	13241.985522233712	0.2554038080288681	1223.925496629684	2929.69	31.70814043209877
25	18.21666666666667	9.714426059979315	13241.985522233712	0.2554038080288681	1223.925496629684	2929.69	31.70814043209877
21	18.55	9.714426059979315	13241.985522233712	0.2554038080288681	1223.925496629684	2929.69	31.70814043209877
16	18.883333333333333	9.714426059979315	13241.985522233712	0.2554038080288681	1223.925496629684	2929.69	31.70814043209877
15	19.21666666666667	9.714426059979315	13241.985522233712	0.2554038080288681	1223.925496629684	2929.69	31.70814043209877
22	19.55	9.714426059979315	13241.985522233712	0.2554038080288681	1223.925496629684	2929.69	31.70814043209877
24	19.883333333333333	9.714426059979315	13241.985522233712	0.2554038080288681	1223.925496629684	2929.69	31.70814043209877
629	1.2166666666666668	3.412824401752612	7880.137512639029	0.2577870692547021	1090.2245774241644	3000000	10823.045267489711
946	1.55	3.412824401752612	7880.137512639029	0.2577870692547021	1090.2245774241644	3000000	10823.045267489711
1453	1.8833333333333333	3.412824401752612	7880.137512639029	0.2577870692547021	1090.2245774241644	3000000	10823.045267489711
2271	2.216666666666667	3.412824401752612	7880.137512639029	0.2577870692547021	1090.2245774241644	3000000	10823.045267489711
3611	2.55	3.412824401752612	7880.137512639029	0.2577870692547021	1090.2245774241644	3000000	10823.045267489711
5821	2.8833333333333333	3.412824401752612	7880.137512639029	0.2577870692547021	1090.2245774241644	3000000	10823.045267489711
7566	3.216666666666667	3.412824401752612	7880.137512639029	0.2577870692547021	1090.2245774241644	3000000	10823.045267489711
8518	3.55	3.412824401752612	7880.137512639029	0.2577870692547021	1090.2245774241644	3000000	10823.045267489711
5314	3.8833333333333337	3.412824401752612	7880.137512639029	0.2577870692547021	1090.2245774241644	3000000	10823.045267489711
1435	4.216666666666667	3.412824401752612	7880.137512639029	0.2577870692547021	1090.2245774241644	3000000	10823.045267489711
224	4.55	3.412824401752612	7880.137512639029	0.2577870692547021	1090.2245774241644	3000000	10823.045267489711
119	4.883333333333334	3.412824401752612	7880.137512639029	0.2577870692547021	1090.2245774241644	3000000	10823.045267489711
86	5.216666666666667	3.412824401752612	7880.137512639029	0.2577870692547021	1090.2245774241644	3000000	10823.045267489711
48	5.550000000000001	3.412824401752612	7880.137512639029	0.2577870692547021	1090.2245774241644	3000000	10823.045267489711
45	5.883333333333334	3.412824401752612	7880.137512639029	0.2577870692547021	1090.2245774241644	3000000	10823.045267489711
41	6.216666666666667	3.412824401752612	7880.137512639029	0.2577870692547021	1090.2245774241644	3000000	10823.045267489711
45	6.550000000000001	3.412824401752612	7880.137512639029	0.2577870692547021	1090.2245774241644	3000000	10823.045267489711
42	6.883333333333334	3.412824401752612	7880.137512639029	0.2577870692547021	1090.2245774241644	3000000	10823.045267489711
44	7.216666666666667	3.412824401752612	7880.137512639029	0.2577870692547021	1090.2245774241644	3000000	10823.045267489711
64	7.550000000000001	3.412824401752612	7880.137512639029	0.2577870692547021	1090.2245774241644	3000000	10823.045267489711
54	7.883333333333334	3.412824401752612	7880.137512639029	0.2577870692547021	1090.2245774241644	3000000	10823.045267489711
55	8.216666666666667	3.412824401752612	7880.137512639029	0.2577870692547021	1090.2245774241644	3000000	10823.045267489711
52	8.55	3.412824401752612	7880.137512639029	0.2577870692547021	1090.2245774241644	3000000	10823.045267489711
60	8.883333333333333	3.412824401752612	7880.137512639029	0.2577870692547021	1090.2245774241644	3000000	10823.045267489711
54	9.216666666666669	3.412824401752612	7880.137512639029	0.2577870692547021	1090.2245774241644	3000000	10823.045267489711
62	9.55	3.412824401752612	7880.137512639029	0.2577870692547021	1090.2245774241644	3000000	10823.045267489711
51	9.883333333333333	3.412824401752612	7880.137512639029	0.2577870692547021	1090.2245774241644	3000000	10823.045267489711
67	10.216666666666669	3.412824401752612	7880.137512639029	0.2577870692547021	1090.2245774241644	3000000	10823.045267489711
78	10.55	3.412824401752612	7880.137512639029	0.2577870692547021	1090.2245774241644	3000000	10823.045267489711
138	10.883333333333333	3.412824401752612	7880.137512639029	0.2577870692547021	1090.2245774241644	3000000	10823.045267489711
159	11.216666666666669	3.412824401752612	7880.137512639029	0.2577870692547021	1090.2245774241644	3000000	10823.045267489711
200	11.55	3.412824401752612	7880.137512639029	0.2577870692547021	1090.2245774241644	3000000	10823.045267489711
288	11.883333333333333	3.412824401752612	7880.137512639029	0.2577870692547021	1090.2245774241644	3000000	10823.045267489711
438	12.216666666666669	3.412824401752612	7880.137512639029	0.2577870692547021	1090.2245774241644	3000000	10823.045267489711
555	12.55	3.412824401752612	7880.137512639029	0.2577870692547021	1090.2245774241644	3000000	10823.045267489711
794	12.883333333333333	3.412824401752612	7880.137512639029	0.2577870692547021	1090.2245774241644	3000000	10823.045267489711
1157	13.216666666666669	3.412824401752612	7880.137512639029	0.2577870692547021	1090.2245774241644	3000000	10823.045267489711
1478	13.55	3.412824401752612	7880.137512639029	0.2577870692547021	1090.2245774241644	3000000	10823.045267489711
2148	13.883333333333333	3.412824401752612	7880.137512639029	0.2577870692547021	1090.2245774241644	3000000	10823.045267489711
2906	14.216666666666669	3.412824401752612	7880.137512639029	0.2577870692547021	1090.2245774241644	3000000	10823.045267489711
4171	14.55	3.412824401752612	7880.137512639029	0.2577870692547021	1090.2245774241644	3000000	10823.045267489711
5727	14.883333333333333	3.412824401752612	7880.137512639029	0.2577870692547021	1090.2245774241644	3000000	10823.045267489711
7694	15.216666666666669	3.412824401752612	7880.137512639029	0.2577870692547021	1090.2245774241644	3000000	10823.045267489711
10132	15.55	3.412824401752612	7880.137512639029	0.2577870692547021	1090.2245774241644	3000000	10823.045267489711
14105	15.883333333333333	3.412824401752612	7880.137512639029	0.2577870692547021	1090.2245774241644	3000000	10823.045267489711
15399	16.216666666666665	3.412824401752612	7880.137512639029	0.2577870692547021	1090.2245774241644	3000000	10823.045267489711
12608	16.55	3.412824401752612	7880.137512639029	0.2577870692547021	1090.2245774241644	3000000	10823.045267489711
10952	16.883333333333333	3.412824401752612	7880.137512639029	0.2577870692547021	1090.2245774241644	3000000	10823.045267489711
12286	17.21666666666667	3.412824401752612	7880.137512639029	0.2577870692547021	1090.2245774241644	3000000	10823.045267489711
14158	17.55	3.412824401752612	7880.137512639029	0.2577870692547021	1090.2245774241644	3000000	10823.045267489711
15923	17.883333333333333	3.412824401752612	7880.137512639029	0.2577870692547021	1090.2245774241644	3000000	10823.045267489711
17969	18.21666666666667	3.412824401752612	7880.137512639029	0.2577870692547021	1090.2245774241644	3000000	10823.045267489711
17131	18.55	3.412824401752612	7880.137512639029	0.2577870692547021	1090.2245774241644	3000000	10823.045267489711
15799	18.883333333333333	3.412824401752612	7880.137512639029	0.2577870692547021	1090.2245774241644	3000000	10823.045267489711
14619	19.21666666666667	3.412824401752612	7880.137512639029	0.2577870692547021	1090.2245774241644	3000000	10823.045267489711
14076	19.55	3.412824401752612	7880.137512639029	0.2577870692547021	1090.2245774241644	3000000	10823.045267489711
13917	19.883333333333333	3.412824401752612	7880.137512639029	0.2577870692547021	1090.2245774241644	3000000	10823.045267489711
215	1.2166666666666668	4.134168336673347	6135.234468937876	0.2410427732001489	808.1266066396938	750000	2705.761316872428
311	1.55	4.134168336673347	6135.234468937876	0.2410427732001489	808.1266066396938	750000	2705.761316872428
439	1.8833333333333333	4.134168336673347	6135.234468937876	0.2410427732001489	808.1266066396938	750000	2705.761316872428
696	2.216666666666667	4.134168336673347	6135.234468937876	0.2410427732001489	808.1266066396938	750000	2705.761316872428
1038	2.55	4.134168336673347	6135.234468937876	0.2410427732001489	808.1266066396938	750000	2705.761316872428
1780	2.8833333333333333	4.134168336673347	6135.234468937876	0.2410427732001489	808.1266066396938	750000	2705.761316872428
2531	3.216666666666667	4.134168336673347	6135.234468937876	0.2410427732001489	808.1266066396938	750000	2705.761316872428
3909	3.55	4.134168336673347	6135.234468937876	0.2410427732001489	808.1266066396938	750000	2705.761316872428
5630	3.8833333333333337	4.134168336673347	6135.234468937876	0.2410427732001489	808.1266066396938	750000	2705.761316872428
6629	4.216666666666667	4.134168336673347	6135.234468937876	0.2410427732001489	808.1266066396938	750000	2705.761316872428
5508	4.55	4.134168336673347	6135.234468937876	0.2410427732001489	808.1266066396938	750000	2705.761316872428
2191	4.883333333333334	4.134168336673347	6135.234468937876	0.2410427732001489	808.1266066396938	750000	2705.761316872428
418	5.216666666666667	4.134168336673347	6135.234468937876	0.2410427732001489	808.1266066396938	750000	2705.761316872428
128	5.550000000000001	4.134168336673347	6135.234468937876	0.2410427732001489	808.1266066396938	750000	2705.761316872428
58	5.883333333333334	4.134168336673347	6135.234468937876	0.2410427732001489	808.1266066396938	750000	2705.761316872428
62	6.216666666666667	4.134168336673347	6135.234468937876	0.2410427732001489	808.1266066396938	750000	2705.761316872428
47	6.550000000000001	4.134168336673347	6135.234468937876	0.2410427732001489	808.1266066396938	750000	2705.761316872428
53	6.883333333333334	4.134168336673347	6135.234468937876	0.2410427732001489	808.1266066396938	750000	2705.761316872428
39	7.216666666666667	4.134168336673347	6135.234468937876	0.2410427732001489	808.1266066396938	750000	2705.761316872428
42	7.550000000000001	4.134168336673347	6135.234468937876	0.2410427732001489	808.1266066396938	750000	2705.761316872428
50	7.883333333333334	4.134168336673347	6135.234468937876	0.2410427732001489	808.1266066396938	750000	2705.761316872428
46	8.216666666666667	4.134168336673347	6135.234468937876	0.2410427732001489	808.1266066396938	750000	2705.761316872428
43	8.55	4.134168336673347	6135.234468937876	0.2410427732001489	808.1266066396938	750000	2705.761316872428
61	8.883333333333333	4.134168336673347	6135.234468937876	0.2410427732001489	808.1266066396938	750000	2705.761316872428
57	9.216666666666669	4.134168336673347	6135.234468937876	0.2410427732001489	808.1266066396938	750000	2705.761316872428
62	9.55	4.134168336673347	6135.234468937876	0.2410427732001489	808.1266066396938	750000	2705.761316872428
48	9.883333333333333	4.134168336673347	6135.234468937876	0.2410427732001489	808.1266066396938	750000	2705.761316872428
65	10.216666666666669	4.134168336673347	6135.234468937876	0.2410427732001489	808.1266066396938	750000	2705.761316872428
72	10.55	4.134168336673347	6135.234468937876	0.2410427732001489	808.1266066396938	750000	2705.761316872428
89	10.883333333333333	4.134168336673347	6135.234468937876	0.2410427732001489	808.1266066396938	750000	2705.761316872428
129	11.216666666666669	4.134168336673347	6135.234468937876	0.2410427732001489	808.1266066396938	750000	2705.761316872428
168	11.55	4.134168336673347	6135.234468937876	0.2410427732001489	808.1266066396938	750000	2705.761316872428
225	11.883333333333333	4.134168336673347	6135.234468937876	0.2410427732001489	808.1266066396938	750000	2705.761316872428
320	12.216666666666669	4.134168336673347	6135.234468937876	0.2410427732001489	808.1266066396938	750000	2705.761316872428
449	12.55	4.134168336673347	6135.234468937876	0.2410427732001489	808.1266066396938	750000	2705.761316872428
600	12.883333333333333	4.134168336673347	6135.234468937876	0.2410427732001489	808.1266066396938	750000	2705.761316872428
837	13.216666666666669	4.134168336673347	6135.234468937876	0.2410427732001489	808.1266066396938	750000	2705.761316872428
1153	13.55	4.134168336673347	6135.234468937876	0.2410427732001489	808.1266066396938	750000	2705.761316872428
1710	13.883333333333333	4.134168336673347	6135.234468937876	0.2410427732001489	808.1266066396938	750000	2705.761316872428
2505	14.216666666666669	4.134168336673347	6135.234468937876	0.2410427732001489	808.1266066396938	750000	2705.761316872428
3482	14.55	4.134168336673347	6135.234468937876	0.2410427732001489	808.1266066396938	750000	2705.761316872428
4880	14.883333333333333	4.134168336673347	6135.234468937876	0.2410427732001489	808.1266066396938	750000	2705.761316872428
7320	15.216666666666669	4.134168336673347	6135.234468937876	0.2410427732001489	808.1266066396938	750000	2705.761316872428
10773	15.55	4.134168336673347	6135.234468937876	0.2410427732001489	808.1266066396938	750000	2705.761316872428
13115	15.883333333333333	4.134168336673347	6135.234468937876	0.2410427732001489	808.1266066396938	750000	2705.761316872428
17627	16.216666666666665	4.134168336673347	6135.234468937876	0.2410427732001489	808.1266066396938	750000	2705.761316872428
19888	16.55	4.134168336673347	6135.234468937876	0.2410427732001489	808.1266066396938	750000	2705.761316872428
21147	16.883333333333333	4.134168336673347	6135.234468937876	0.2410427732001489	808.1266066396938	750000	2705.761316872428
18111	17.21666666666667	4.134168336673347	6135.234468937876	0.2410427732001489	808.1266066396938	750000	2705.761316872428
18314	17.55	4.134168336673347	6135.234468937876	0.2410427732001489	808.1266066396938	750000	2705.761316872428
19204	17.883333333333333	4.134168336673347	6135.234468937876	0.2410427732001489	808.1266066396938	750000	2705.761316872428
19512	18.21666666666667	4.134168336673347	6135.234468937876	0.2410427732001489	808.1266066396938	750000	2705.761316872428
21905	18.55	4.134168336673347	6135.234468937876	0.2410427732001489	808.1266066396938	750000	2705.761316872428
19651	18.883333333333333	4.134168336673347	6135.234468937876	0.2410427732001489	808.1266066396938	750000	2705.761316872428
17037	19.21666666666667	4.134168336673347	6135.234468937876	0.2410427732001489	808.1266066396938	750000	2705.761316872428
15798	19.55	4.134168336673347	6135.234468937876	0.2410427732001489	808.1266066396938	750000	2705.761316872428
14978	19.883333333333333	4.134168336673347	6135.234468937876	0.2410427732001489	808.1266066396938	750000	2705.761316872428
68	1.2166666666666668	5.126333333333334	5376.67	0.2493455879341405	645.4527974809622	187500	676.44
99	1.55	5.126333333333334	5376.67	0.2493455879341405	645.4527974809622	187500	676.44
141	1.8833333333333333	5.126333333333334	5376.67	0.2493455879341405	645.4527974809622	187500	676.44
225	2.216666666666667	5.126333333333334	5376.67	0.2493455879341405	645.4527974809622	187500	676.44
329	2.55	5.126333333333334	5376.67	0.2493455879341405	645.4527974809622	187500	676.44
505	2.8833333333333333	5.126333333333334	5376.67	0.2493455879341405	645.4527974809622	187500	676.44
799	3.216666666666667	5.126333333333334	5376.67	0.2493455879341405	645.4527974809622	187500	676.44
1207	3.55	5.126333333333334	5376.67	0.2493455879341405	645.4527974809622	187500	676.44
1769	3.8833333333333337	5.126333333333334	5376.67	0.2493455879341405	645.4527974809622	187500	676.44
2594	4.216666666666667	5.126333333333334	5376.67	0.2493455879341405	645.4527974809622	187500	676.44
3866	4.55	5.126333333333334	5376.67	0.2493455879341405	645.4527974809622	187500	676.44
5186	4.883333333333334	5.126333333333334	5376.67	0.2493455879341405	645.4527974809622	187500	676.44
5753	5.216666666666667	5.126333333333334	5376.67	0.2493455879341405	645.4527974809622	187500	676.44
4336	5.550000000000001	5.126333333333334	5376.67	0.2493455879341405	645.4527974809622	187500	676.44
1506	5.883333333333334	5.126333333333334	5376.67	0.2493455879341405	645.4527974809622	187500	676.44
317	6.216666666666667	5.126333333333334	5376.67	0.2493455879341405	645.4527974809622	187500	676.44
119	6.550000000000001	5.126333333333334	5376.67	0.2493455879341405	645.4527974809622	187500	676.44
83	6.883333333333334	5.126333333333334	5376.67	0.2493455879341405	645.4527974809622	187500	676.44
69	7.216666666666667	5.126333333333334	5376.67	0.2493455879341405	645.4527974809622	187500	676.44
68	7.550000000000001	5.126333333333334	5376.67	0.2493455879341405	645.4527974809622	187500	676.44
52	7.883333333333334	5.126333333333334	5376.67	0.2493455879341405	645.4527974809622	187500	676.44
59	8.216666666666667	5.126333333333334	5376.67	0.2493455879341405	645.4527974809622	187500	676.44
64	8.55	5.126333333333334	5376.67	0.2493455879341405	645.4527974809622	187500	676.44
55	8.883333333333333	5.126333333333334	5376.67	0.2493455879341405	645.4527974809622	187500	676.44
59	9.216666666666669	5.126333333333334	5376.67	0.2493455879341405	645.4527974809622	187500	676.44
47	9.55	5.126333333333334	5376.67	0.2493455879341405	645.4527974809622	187500	676.44
37	9.883333333333333	5.126333333333334	5376.67	0.2493455879341405	645.4527974809622	187500	676.44
40	10.216666666666669	5.126333333333334	5376.67	0.2493455879341405	645.4527974809622	187500	676.44
36	10.55	5.126333333333334	5376.67	0.2493455879341405	645.4527974809622	187500	676.44
33	10.883333333333333	5.126333333333334	5376.67	0.2493455879341405	645.4527974809622	187500	676.44
28	11.216666666666669	5.126333333333334	5376.67	0.2493455879341405	645.4527974809622	187500	676.44
22	11.55	5.126333333333334	5376.67	0.2493455879341405	645.4527974809622	187500	676.44
27	11.883333333333333	5.126333333333334	5376.67	0.2493455879341405	645.4527974809622	187500	676.44
31	12.216666666666669	5.126333333333334	5376.67	0.2493455879341405	645.4527974809622	187500	676.44
28	12.55	5.126333333333334	5376.67	0.2493455879341405	645.4527974809622	187500	676.44
23	12.883333333333333	5.126333333333334	5376.67	0.2493455879341405	645.4527974809622	187500	676.44
25	13.216666666666669	5.126333333333334	5376.67	0.2493455879341405	645.4527974809622	187500	676.44
32	13.55	5.126333333333334	5376.67	0.2493455879341405	645.4527974809622	187500	676.44
22	13.883333333333333	5.126333333333334	5376.67	0.2493455879341405	645.4527974809622	187500	676.44
24	14.216666666666669	5.126333333333334	5376.67	0.2493455879341405	645.4527974809622	187500	676.44
25	14.55	5.126333333333334	5376.67	0.2493455879341405	645.4527974809622	187500	676.44
24	14.883333333333333	5.126333333333334	5376.67	0.2493455879341405	645.4527974809622	187500	676.44
20	15.216666666666669	5.126333333333334	5376.67	0.2493455879341405	645.4527974809622	187500	676.44
26	15.55	5.126333333333334	5376.67	0.2493455879341405	645.4527974809622	187500	676.44
26	15.883333333333333	5.126333333333334	5376.67	0.2493455879341405	645.4527974809622	187500	676.44
39	16.216666666666665	5.126333333333334	5376.67	0.2493455879341405	645.4527974809622	187500	676.44
44	16.55	5.126333333333334	5376.67	0.2493455879341405	645.4527974809622	187500	676.44
31	16.883333333333333	5.126333333333334	5376.67	0.2493455879341405	645.4527974809622	187500	676.44
63	17.21666666666667	5.126333333333334	5376.67	0.2493455879341405	645.4527974809622	187500	676.44
49	17.55	5.126333333333334	5376.67	0.2493455879341405	645.4527974809622	187500	676.44
70	17.883333333333333	5.126333333333334	5376.67	0.2493455879341405	645.4527974809622	187500	676.44
64	18.21666666666667	5.126333333333334	5376.67	0.2493455879341405	645.4527974809622	187500	676.44
83	18.55	5.126333333333334	5376.67	0.2493455879341405	645.4527974809622	187500	676.44
79	18.883333333333333	5.126333333333334	5376.67	0.2493455879341405	645.4527974809622	187500	676.44
71	19.21666666666667	5.126333333333334	5376.67	0.2493455879341405	645.4527974809622	187500	676.44
66	19.55	5.126333333333334	5376.67	0.2493455879341405	645.4527974809622	187500	676.44
78	19.883333333333333	5.126333333333334	5376.67	0.2493455879341405	645.4527974809622	187500	676.44
16	1.2166666666666668	7.453	16950.5	0.239981	2091.9032448540734	46875	169.11008230452674
27	1.55	7.453	16950.5	0.239981	2091.9032448540734	46875	169.11008230452674
28	1.8833333333333333	7.453	16950.5	0.239981	2091.9032448540734	46875	169.11008230452674
64	2.216666666666667	7.453	16950.5	0.239981	2091.9032448540734	46875	169.11008230452674
82	2.55	7.453	16950.5	0.239981	2091.9032448540734	46875	169.11008230452674
135	2.8833333333333333	7.453	16950.5	0.239981	2091.9032448540734	46875	169.11008230452674
213	3.216666666666667	7.453	16950.5	0.239981	2091.9032448540734	46875	169.11008230452674
263	3.55	7.453	16950.5	0.239981	2091.9032448540734	46875	169.11008230452674
471	3.8833333333333337	7.453	16950.5	0.239981	2091.9032448540734	46875	169.11008230452674
626	4.216666666666667	7.453	16950.5	0.239981	2091.9032448540734	46875	169.11008230452674
956	4.55	7.453	16950.5	0.239981	2091.9032448540734	46875	169.11008230452674
1330	4.883333333333334	7.453	16950.5	0.239981	2091.9032448540734	46875	169.11008230452674
1976	5.216666666666667	7.453	16950.5	0.239981	2091.9032448540734	46875	169.11008230452674
2953	5.550000000000001	7.453	16950.5	0.239981	2091.9032448540734	46875	169.11008230452674
4438	5.883333333333334	7.453	16950.5	0.239981	2091.9032448540734	46875	169.11008230452674
6371	6.216666666666667	7.453	16950.5	0.239981	2091.9032448540734	46875	169.11008230452674
8784	6.550000000000001	7.453	16950.5	0.239981	2091.9032448540734	46875	169.11008230452674
11917	6.883333333333334	7.453	16950.5	0.239981	2091.9032448540734	46875	169.11008230452674
16047	7.216666666666667	7.453	16950.5	0.239981	2091.9032448540734	46875	169.11008230452674
18220	7.550000000000001	7.453	16950.5	0.239981	2091.9032448540734	46875	169.11008230452674
13001	7.883333333333334	7.453	16950.5	0.239981	2091.9032448540734	46875	169.11008230452674
7216	8.216666666666667	7.453	16950.5	0.239981	2091.9032448540734	46875	169.11008230452674
2026	8.55	7.453	16950.5	0.239981	2091.9032448540734	46875	169.11008230452674
1085	8.883333333333333	7.453	16950.5	0.239981	2091.9032448540734	46875	169.11008230452674
577	9.216666666666669	7.453	16950.5	0.239981	2091.9032448540734	46875	169.11008230452674
403	9.55	7.453	16950.5	0.239981	2091.9032448540734	46875	169.11008230452674
258	9.883333333333333	7.453	16950.5	0.239981	2091.9032448540734	46875	169.11008230452674
196	10.216666666666669	7.453	16950.5	0.239981	2091.9032448540734	46875	169.11008230452674
131	10.55	7.453	16950.5	0.239981	2091.9032448540734	46875	169.11008230452674
104	10.883333333333333	7.453	16950.5	0.239981	2091.9032448540734	46875	169.11008230452674
98	11.216666666666669	7.453	16950.5	0.239981	2091.9032448540734	46875	169.11008230452674
82	11.55	7.453	16950.5	0.239981	2091.9032448540734	46875	169.11008230452674
92	11.883333333333333	7.453	16950.5	0.239981	2091.9032448540734	46875	169.11008230452674
69	12.216666666666669	7.453	16950.5	0.239981	2091.9032448540734	46875	169.11008230452674
68	12.55	7.453	16950.5	0.239981	2091.9032448540734	46875	169.11008230452674
80	12.883333333333333	7.453	16950.5	0.239981	2091.9032448540734	46875	169.11008230452674
71	13.216666666666669	7.453	16950.5	0.239981	2091.9032448540734	46875	169.11008230452674
59	13.55	7.453	16950.5	0.239981	2091.9032448540734	46875	169.11008230452674
57	13.883333333333333	7.453	16950.5	0.239981	2091.9032448540734	46875	169.11008230452674
53	14.216666666666669	7.453	16950.5	0.239981	2091.9032448540734	46875	169.11008230452674
41	14.55	7.453	16950.5	0.239981	2091.9032448540734	46875	169.11008230452674
56	14.883333333333333	7.453	16950.5	0.239981	2091.9032448540734	46875	169.11008230452674
32	15.216666666666669	7.453	16950.5	0.239981	2091.9032448540734	46875	169.11008230452674
27	15.55	7.453	16950.5	0.239981	2091.9032448540734	46875	169.11008230452674
29	15.883333333333333	7.453	16950.5	0.239981	2091.9032448540734	46875	169.11008230452674
45	16.216666666666665	7.453	16950.5	0.239981	2091.9032448540734	46875	169.11008230452674
47	16.55	7.453	16950.5	0.239981	2091.9032448540734	46875	169.11008230452674
31	16.883333333333333	7.453	16950.5	0.239981	2091.9032448540734	46875	169.11008230452674
28	17.21666666666667	7.453	16950.5	0.239981	2091.9032448540734	46875	169.11008230452674
29	17.55	7.453	16950.5	0.239981	2091.9032448540734	46875	169.11008230452674
28	17.883333333333333	7.453	16950.5	0.239981	2091.9032448540734	46875	169.11008230452674
34	18.21666666666667	7.453	16950.5	0.239981	2091.9032448540734	46875	169.11008230452674
34	18.55	7.453	16950.5	0.239981	2091.9032448540734	46875	169.11008230452674
33	18.883333333333333	7.453	16950.5	0.239981	2091.9032448540734	46875	169.11008230452674
32	19.21666666666667	7.453	16950.5	0.239981	2091.9032448540734	46875	169.11008230452674
35	19.55	7.453	16950.5	0.239981	2091.9032448540734	46875	169.11008230452674
34	19.883333333333333	7.453	16950.5	0.239981	2091.9032448540734	46875	169.11008230452674
8	1.2166666666666668	8.965333333333334	18716.2	0.3418063129252522	853.7348984169502	11718.8	42.277520576131685
9	1.55	8.965333333333334	18716.2	0.3418063129252522	853.7348984169502	11718.8	42.277520576131685
8	1.8833333333333333	8.965333333333334	18716.2	0.3418063129252522	853.7348984169502	11718.8	42.277520576131685
16	2.216666666666667	8.965333333333334	18716.2	0.3418063129252522	853.7348984169502	11718.8	42.277520576131685
21	2.55	8.965333333333334	18716.2	0.3418063129252522	853.7348984169502	11718.8	42.277520576131685
39	2.8833333333333333	8.965333333333334	18716.2	0.3418063129252522	853.7348984169502	11718.8	42.277520576131685
48	3.216666666666667	8.965333333333334	18716.2	0.3418063129252522	853.7348984169502	11718.8	42.277520576131685
89	3.55	8.965333333333334	18716.2	0.3418063129252522	853.7348984169502	11718.8	42.277520576131685
119	3.8833333333333337	8.965333333333334	18716.2	0.3418063129252522	853.7348984169502	11718.8	42.277520576131685
167	4.216666666666667	8.965333333333334	18716.2	0.3418063129252522	853.7348984169502	11718.8	42.277520576131685
265	4.55	8.965333333333334	18716.2	0.3418063129252522	853.7348984169502	11718.8	42.277520576131685
414	4.883333333333334	8.965333333333334	18716.2	0.3418063129252522	853.7348984169502	11718.8	42.277520576131685
553	5.216666666666667	8.965333333333334	18716.2	0.3418063129252522	853.7348984169502	11718.8	42.277520576131685
752	5.550000000000001	8.965333333333334	18716.2	0.3418063129252522	853.7348984169502	11718.8	42.277520576131685
1143	5.883333333333334	8.965333333333334	18716.2	0.3418063129252522	853.7348984169502	11718.8	42.277520576131685
1741	6.216666666666667	8.965333333333334	18716.2	0.3418063129252522	853.7348984169502	11718.8	42.277520576131685
2584	6.550000000000001	8.965333333333334	18716.2	0.3418063129252522	853.7348984169502	11718.8	42.277520576131685
3793	6.883333333333334	8.965333333333334	18716.2	0.3418063129252522	853.7348984169502	11718.8	42.277520576131685
5395	7.216666666666667	8.965333333333334	18716.2	0.3418063129252522	853.7348984169502	11718.8	42.277520576131685
7558	7.550000000000001	8.965333333333334	18716.2	0.3418063129252522	853.7348984169502	11718.8	42.277520576131685
10433	7.883333333333334	8.965333333333334	18716.2	0.3418063129252522	853.7348984169502	11718.8	42.277520576131685
14170	8.216666666666667	8.965333333333334	18716.2	0.3418063129252522	853.7348984169502	11718.8	42.277520576131685
18716	8.55	8.965333333333334	18716.2	0.3418063129252522	853.7348984169502	11718.8	42.277520576131685
18651	8.883333333333333	8.965333333333334	18716.2	0.3418063129252522	853.7348984169502	11718.8	42.277520576131685
19045	9.216666666666669	8.965333333333334	18716.2	0.3418063129252522	853.7348984169502	11718.8	42.277520576131685
17062	9.55	8.965333333333334	18716.2	0.3418063129252522	853.7348984169502	11718.8	42.277520576131685
13450	9.883333333333333	8.965333333333334	18716.2	0.3418063129252522	853.7348984169502	11718.8	42.277520576131685
9150	10.216666666666669	8.965333333333334	18716.2	0.3418063129252522	853.7348984169502	11718.8	42.277520576131685
3294	10.55	8.965333333333334	18716.2	0.3418063129252522	853.7348984169502	11718.8	42.277520576131685
1397	10.883333333333333	8.965333333333334	18716.2	0.3418063129252522	853.7348984169502	11718.8	42.277520576131685
820	11.216666666666669	8.965333333333334	18716.2	0.3418063129252522	853.7348984169502	11718.8	42.277520576131685
548	11.55	8.965333333333334	18716.2	0.3418063129252522	853.7348984169502	11718.8	42.277520576131685
434	11.883333333333333	8.965333333333334	18716.2	0.3418063129252522	853.7348984169502	11718.8	42.277520576131685
378	12.216666666666669	8.965333333333334	18716.2	0.3418063129252522	853.7348984169502	11718.8	42.277520576131685
325	12.55	8.965333333333334	18716.2	0.3418063129252522	853.7348984169502	11718.8	42.277520576131685
296	12.883333333333333	8.965333333333334	18716.2	0.3418063129252522	853.7348984169502	11718.8	42.277520576131685
238	13.216666666666669	8.965333333333334	18716.2	0.3418063129252522	853.7348984169502	11718.8	42.277520576131685
233	13.55	8.965333333333334	18716.2	0.3418063129252522	853.7348984169502	11718.8	42.277520576131685
194	13.883333333333333	8.965333333333334	18716.2	0.3418063129252522	853.7348984169502	11718.8	42.277520576131685
181	14.216666666666669	8.965333333333334	18716.2	0.3418063129252522	853.7348984169502	11718.8	42.277520576131685
168	14.55	8.965333333333334	18716.2	0.3418063129252522	853.7348984169502	11718.8	42.277520576131685
163	14.883333333333333	8.965333333333334	18716.2	0.3418063129252522	853.7348984169502	11718.8	42.277520576131685
137	15.216666666666669	8.965333333333334	18716.2	0.3418063129252522	853.7348984169502	11718.8	42.277520576131685
123	15.55	8.965333333333334	18716.2	0.3418063129252522	853.7348984169502	11718.8	42.277520576131685
120	15.883333333333333	8.965333333333334	18716.2	0.3418063129252522	853.7348984169502	11718.8	42.277520576131685
94	16.216666666666665	8.965333333333334	18716.2	0.3418063129252522	853.7348984169502	11718.8	42.277520576131685
85	16.55	8.965333333333334	18716.2	0.3418063129252522	853.7348984169502	11718.8	42.277520576131685
80	16.883333333333333	8.965333333333334	18716.2	0.3418063129252522	853.7348984169502	11718.8	42.277520576131685
91	17.21666666666667	8.965333333333334	18716.2	0.3418063129252522	853.7348984169502	11718.8	42.277520576131685
75	17.55	8.965333333333334	18716.2	0.3418063129252522	853.7348984169502	11718.8	42.277520576131685
69	17.883333333333333	8.965333333333334	18716.2	0.3418063129252522	853.7348984169502	11718.8	42.277520576131685
68	18.21666666666667	8.965333333333334	18716.2	0.3418063129252522	853.7348984169502	11718.8	42.277520576131685
73	18.55	8.965333333333334	18716.2	0.3418063129252522	853.7348984169502	11718.8	42.277520576131685
66	18.883333333333333	8.965333333333334	18716.2	0.3418063129252522	853.7348984169502	11718.8	42.277520576131685
65	19.21666666666667	8.965333333333334	18716.2	0.3418063129252522	853.7348984169502	11718.8	42.277520576131685
70	19.55	8.965333333333334	18716.2	0.3418063129252522	853.7348984169502	11718.8	42.277520576131685
58	19.883333333333333	8.965333333333334	18716.2	0.3418063129252522	853.7348984169502	11718.8	42.277520576131685
5	1.2166666666666668					2929.69	10.56938014403292
5	1.55					2929.69	10.56938014403292
7	1.8833333333333333					2929.69	10.56938014403292
6	2.216666666666667					2929.69	10.56938014403292
10	2.55					2929.69	10.56938014403292
14	2.8833333333333333					2929.69	10.56938014403292
15	3.216666666666667					2929.69	10.56938014403292
22	3.55					2929.69	10.56938014403292
36	3.8833333333333337					2929.69	10.56938014403292
50	4.216666666666667					2929.69	10.56938014403292
70	4.55					2929.69	10.56938014403292
104	4.883333333333334					2929.69	10.56938014403292
143	5.216666666666667					2929.69	10.56938014403292
213	5.550000000000001					2929.69	10.56938014403292
312	5.883333333333334					2929.69	10.56938014403292
438	6.216666666666667					2929.69	10.56938014403292
675	6.550000000000001					2929.69	10.56938014403292
934	6.883333333333334					2929.69	10.56938014403292
1363	7.216666666666667					2929.69	10.56938014403292
2079	7.550000000000001					2929.69	10.56938014403292
3080	7.883333333333334					2929.69	10.56938014403292
4486	8.216666666666667					2929.69	10.56938014403292
6309	8.55					2929.69	10.56938014403292
8746	8.883333333333333					2929.69	10.56938014403292
11845	9.216666666666669					2929.69	10.56938014403292
16575	9.55					2929.69	10.56938014403292
20636	9.883333333333333					2929.69	10.56938014403292
19506	10.216666666666669					2929.69	10.56938014403292
20742	10.55					2929.69	10.56938014403292
23095	10.883333333333333					2929.69	10.56938014403292
22822	11.216666666666669					2929.69	10.56938014403292
20193	11.55					2929.69	10.56938014403292
15708	11.883333333333333					2929.69	10.56938014403292
11239	12.216666666666669					2929.69	10.56938014403292
6568	12.55					2929.69	10.56938014403292
2133	12.883333333333333					2929.69	10.56938014403292
1479	13.216666666666669					2929.69	10.56938014403292
1154	13.55					2929.69	10.56938014403292
905	13.883333333333333					2929.69	10.56938014403292
793	14.216666666666669					2929.69	10.56938014403292
625	14.55					2929.69	10.56938014403292
531	14.883333333333333					2929.69	10.56938014403292
473	15.216666666666669					2929.69	10.56938014403292
391	15.55					2929.69	10.56938014403292
383	15.883333333333333					2929.69	10.56938014403292
305	16.216666666666665					2929.69	10.56938014403292
283	16.55					2929.69	10.56938014403292
253	16.883333333333333					2929.69	10.56938014403292
230	17.21666666666667					2929.69	10.56938014403292
212	17.55					2929.69	10.56938014403292
199	17.883333333333333					2929.69	10.56938014403292
188	18.21666666666667					2929.69	10.56938014403292
152	18.55					2929.69	10.56938014403292
138	18.883333333333333					2929.69	10.56938014403292
160	19.21666666666667					2929.69	10.56938014403292
138	19.55					2929.69	10.56938014403292
127	19.883333333333333					2929.69	10.56938014403292
750	1.2166666666666668	3.595804078903376	10255.34002006018	0.3174368194702175	1284.2992874374477	3000000	3607.681755829904
1036	1.55	3.595804078903376	10255.34002006018	0.3174368194702175	1284.2992874374477	3000000	3607.681755829904
1564	1.8833333333333333	3.595804078903376	10255.34002006018	0.3174368194702175	1284.2992874374477	3000000	3607.681755829904
2510	2.216666666666667	3.595804078903376	10255.34002006018	0.3174368194702175	1284.2992874374477	3000000	3607.681755829904
4109	2.55	3.595804078903376	10255.34002006018	0.3174368194702175	1284.2992874374477	3000000	3607.681755829904
6451	2.8833333333333333	3.595804078903376	10255.34002006018	0.3174368194702175	1284.2992874374477	3000000	3607.681755829904
8816	3.216666666666667	3.595804078903376	10255.34002006018	0.3174368194702175	1284.2992874374477	3000000	3607.681755829904
10922	3.55	3.595804078903376	10255.34002006018	0.3174368194702175	1284.2992874374477	3000000	3607.681755829904
9830	3.8833333333333337	3.595804078903376	10255.34002006018	0.3174368194702175	1284.2992874374477	3000000	3607.681755829904
4381	4.216666666666667	3.595804078903376	10255.34002006018	0.3174368194702175	1284.2992874374477	3000000	3607.681755829904
910	4.55	3.595804078903376	10255.34002006018	0.3174368194702175	1284.2992874374477	3000000	3607.681755829904
240	4.883333333333334	3.595804078903376	10255.34002006018	0.3174368194702175	1284.2992874374477	3000000	3607.681755829904
156	5.216666666666667	3.595804078903376	10255.34002006018	0.3174368194702175	1284.2992874374477	3000000	3607.681755829904
87	5.550000000000001	3.595804078903376	10255.34002006018	0.3174368194702175	1284.2992874374477	3000000	3607.681755829904
75	5.883333333333334	3.595804078903376	10255.34002006018	0.3174368194702175	1284.2992874374477	3000000	3607.681755829904
70	6.216666666666667	3.595804078903376	10255.34002006018	0.3174368194702175	1284.2992874374477	3000000	3607.681755829904
61	6.550000000000001	3.595804078903376	10255.34002006018	0.3174368194702175	1284.2992874374477	3000000	3607.681755829904
57	6.883333333333334	3.595804078903376	10255.34002006018	0.3174368194702175	1284.2992874374477	3000000	3607.681755829904
58	7.216666666666667	3.595804078903376	10255.34002006018	0.3174368194702175	1284.2992874374477	3000000	3607.681755829904
54	7.550000000000001	3.595804078903376	10255.34002006018	0.3174368194702175	1284.2992874374477	3000000	3607.681755829904
62	7.883333333333334	3.595804078903376	10255.34002006018	0.3174368194702175	1284.2992874374477	3000000	3607.681755829904
42	8.216666666666667	3.595804078903376	10255.34002006018	0.3174368194702175	1284.2992874374477	3000000	3607.681755829904
43	8.55	3.595804078903376	10255.34002006018	0.3174368194702175	1284.2992874374477	3000000	3607.681755829904
48	8.883333333333333	3.595804078903376	10255.34002006018	0.3174368194702175	1284.2992874374477	3000000	3607.681755829904
48	9.216666666666669	3.595804078903376	10255.34002006018	0.3174368194702175	1284.2992874374477	3000000	3607.681755829904
45	9.55	3.595804078903376	10255.34002006018	0.3174368194702175	1284.2992874374477	3000000	3607.681755829904
50	9.883333333333333	3.595804078903376	10255.34002006018	0.3174368194702175	1284.2992874374477	3000000	3607.681755829904
55	10.216666666666669	3.595804078903376	10255.34002006018	0.3174368194702175	1284.2992874374477	3000000	3607.681755829904
68	10.55	3.595804078903376	10255.34002006018	0.3174368194702175	1284.2992874374477	3000000	3607.681755829904
60	10.883333333333333	3.595804078903376	10255.34002006018	0.3174368194702175	1284.2992874374477	3000000	3607.681755829904
59	11.216666666666669	3.595804078903376	10255.34002006018	0.3174368194702175	1284.2992874374477	3000000	3607.681755829904
67	11.55	3.595804078903376	10255.34002006018	0.3174368194702175	1284.2992874374477	3000000	3607.681755829904
70	11.883333333333333	3.595804078903376	10255.34002006018	0.3174368194702175	1284.2992874374477	3000000	3607.681755829904
89	12.216666666666669	3.595804078903376	10255.34002006018	0.3174368194702175	1284.2992874374477	3000000	3607.681755829904
124	12.55	3.595804078903376	10255.34002006018	0.3174368194702175	1284.2992874374477	3000000	3607.681755829904
164	12.883333333333333	3.595804078903376	10255.34002006018	0.3174368194702175	1284.2992874374477	3000000	3607.681755829904
211	13.216666666666669	3.595804078903376	10255.34002006018	0.3174368194702175	1284.2992874374477	3000000	3607.681755829904
257	13.55	3.595804078903376	10255.34002006018	0.3174368194702175	1284.2992874374477	3000000	3607.681755829904
362	13.883333333333333	3.595804078903376	10255.34002006018	0.3174368194702175	1284.2992874374477	3000000	3607.681755829904
546	14.216666666666669	3.595804078903376	10255.34002006018	0.3174368194702175	1284.2992874374477	3000000	3607.681755829904
756	14.55	3.595804078903376	10255.34002006018	0.3174368194702175	1284.2992874374477	3000000	3607.681755829904
1021	14.883333333333333	3.595804078903376	10255.34002006018	0.3174368194702175	1284.2992874374477	3000000	3607.681755829904
1406	15.216666666666669	3.595804078903376	10255.34002006018	0.3174368194702175	1284.2992874374477	3000000	3607.681755829904
1859	15.55	3.595804078903376	10255.34002006018	0.3174368194702175	1284.2992874374477	3000000	3607.681755829904
2450	15.883333333333333	3.595804078903376	10255.34002006018	0.3174368194702175	1284.2992874374477	3000000	3607.681755829904
3361	16.216666666666665	3.595804078903376	10255.34002006018	0.3174368194702175	1284.2992874374477	3000000	3607.681755829904
4477	16.55	3.595804078903376	10255.34002006018	0.3174368194702175	1284.2992874374477	3000000	3607.681755829904
5917	16.883333333333333	3.595804078903376	10255.34002006018	0.3174368194702175	1284.2992874374477	3000000	3607.681755829904
7956	17.21666666666667	3.595804078903376	10255.34002006018	0.3174368194702175	1284.2992874374477	3000000	3607.681755829904
9826	17.55	3.595804078903376	10255.34002006018	0.3174368194702175	1284.2992874374477	3000000	3607.681755829904
11687	17.883333333333333	3.595804078903376	10255.34002006018	0.3174368194702175	1284.2992874374477	3000000	3607.681755829904
12136	18.21666666666667	3.595804078903376	10255.34002006018	0.3174368194702175	1284.2992874374477	3000000	3607.681755829904
11554	18.55	3.595804078903376	10255.34002006018	0.3174368194702175	1284.2992874374477	3000000	3607.681755829904
10536	18.883333333333333	3.595804078903376	10255.34002006018	0.3174368194702175	1284.2992874374477	3000000	3607.681755829904
9497	19.21666666666667	3.595804078903376	10255.34002006018	0.3174368194702175	1284.2992874374477	3000000	3607.681755829904
9834	19.55	3.595804078903376	10255.34002006018	0.3174368194702175	1284.2992874374477	3000000	3607.681755829904
10228	19.883333333333333	3.595804078903376	10255.34002006018	0.3174368194702175	1284.2992874374477	3000000	3607.681755829904
213	1.2166666666666668	4.463	8235.27	0.2405731581960972	1132.4403615515478	750000	901.92
312	1.55	4.463	8235.27	0.2405731581960972	1132.4403615515478	750000	901.92
418	1.8833333333333333	4.463	8235.27	0.2405731581960972	1132.4403615515478	750000	901.92
632	2.216666666666667	4.463	8235.27	0.2405731581960972	1132.4403615515478	750000	901.92
1032	2.55	4.463	8235.27	0.2405731581960972	1132.4403615515478	750000	901.92
1588	2.8833333333333333	4.463	8235.27	0.2405731581960972	1132.4403615515478	750000	901.92
2458	3.216666666666667	4.463	8235.27	0.2405731581960972	1132.4403615515478	750000	901.92
3823	3.55	4.463	8235.27	0.2405731581960972	1132.4403615515478	750000	901.92
5682	3.8833333333333337	4.463	8235.27	0.2405731581960972	1132.4403615515478	750000	901.92
7392	4.216666666666667	4.463	8235.27	0.2405731581960972	1132.4403615515478	750000	901.92
8959	4.55	4.463	8235.27	0.2405731581960972	1132.4403615515478	750000	901.92
6744	4.883333333333334	4.463	8235.27	0.2405731581960972	1132.4403615515478	750000	901.92
2516	5.216666666666667	4.463	8235.27	0.2405731581960972	1132.4403615515478	750000	901.92
443	5.550000000000001	4.463	8235.27	0.2405731581960972	1132.4403615515478	750000	901.92
189	5.883333333333334	4.463	8235.27	0.2405731581960972	1132.4403615515478	750000	901.92
105	6.216666666666667	4.463	8235.27	0.2405731581960972	1132.4403615515478	750000	901.92
78	6.550000000000001	4.463	8235.27	0.2405731581960972	1132.4403615515478	750000	901.92
65	6.883333333333334	4.463	8235.27	0.2405731581960972	1132.4403615515478	750000	901.92
63	7.216666666666667	4.463	8235.27	0.2405731581960972	1132.4403615515478	750000	901.92
60	7.550000000000001	4.463	8235.27	0.2405731581960972	1132.4403615515478	750000	901.92
57	7.883333333333334	4.463	8235.27	0.2405731581960972	1132.4403615515478	750000	901.92
39	8.216666666666667	4.463	8235.27	0.2405731581960972	1132.4403615515478	750000	901.92
45	8.55	4.463	8235.27	0.2405731581960972	1132.4403615515478	750000	901.92
63	8.883333333333333	4.463	8235.27	0.2405731581960972	1132.4403615515478	750000	901.92
38	9.216666666666669	4.463	8235.27	0.2405731581960972	1132.4403615515478	750000	901.92
43	9.55	4.463	8235.27	0.2405731581960972	1132.4403615515478	750000	901.92
55	9.883333333333333	4.463	8235.27	0.2405731581960972	1132.4403615515478	750000	901.92
30	10.216666666666669	4.463	8235.27	0.2405731581960972	1132.4403615515478	750000	901.92
44	10.55	4.463	8235.27	0.2405731581960972	1132.4403615515478	750000	901.92
37	10.883333333333333	4.463	8235.27	0.2405731581960972	1132.4403615515478	750000	901.92
43	11.216666666666669	4.463	8235.27	0.2405731581960972	1132.4403615515478	750000	901.92
41	11.55	4.463	8235.27	0.2405731581960972	1132.4403615515478	750000	901.92
36	11.883333333333333	4.463	8235.27	0.2405731581960972	1132.4403615515478	750000	901.92
37	12.216666666666669	4.463	8235.27	0.2405731581960972	1132.4403615515478	750000	901.92
46	12.55	4.463	8235.27	0.2405731581960972	1132.4403615515478	750000	901.92
55	12.883333333333333	4.463	8235.27	0.2405731581960972	1132.4403615515478	750000	901.92
56	13.216666666666669	4.463	8235.27	0.2405731581960972	1132.4403615515478	750000	901.92
68	13.55	4.463	8235.27	0.2405731581960972	1132.4403615515478	750000	901.92
68	13.883333333333333	4.463	8235.27	0.2405731581960972	1132.4403615515478	750000	901.92
86	14.216666666666669	4.463	8235.27	0.2405731581960972	1132.4403615515478	750000	901.92
116	14.55	4.463	8235.27	0.2405731581960972	1132.4403615515478	750000	901.92
155	14.883333333333333	4.463	8235.27	0.2405731581960972	1132.4403615515478	750000	901.92
177	15.216666666666669	4.463	8235.27	0.2405731581960972	1132.4403615515478	750000	901.92
212	15.55	4.463	8235.27	0.2405731581960972	1132.4403615515478	750000	901.92
283	15.883333333333333	4.463	8235.27	0.2405731581960972	1132.4403615515478	750000	901.92
353	16.216666666666665	4.463	8235.27	0.2405731581960972	1132.4403615515478	750000	901.92
424	16.55	4.463	8235.27	0.2405731581960972	1132.4403615515478	750000	901.92
544	16.883333333333333	4.463	8235.27	0.2405731581960972	1132.4403615515478	750000	901.92
681	17.21666666666667	4.463	8235.27	0.2405731581960972	1132.4403615515478	750000	901.92
827	17.55	4.463	8235.27	0.2405731581960972	1132.4403615515478	750000	901.92
1017	17.883333333333333	4.463	8235.27	0.2405731581960972	1132.4403615515478	750000	901.92
1373	18.21666666666667	4.463	8235.27	0.2405731581960972	1132.4403615515478	750000	901.92
1795	18.55	4.463	8235.27	0.2405731581960972	1132.4403615515478	750000	901.92
2256	18.883333333333333	4.463	8235.27	0.2405731581960972	1132.4403615515478	750000	901.92
2736	19.21666666666667	4.463	8235.27	0.2405731581960972	1132.4403615515478	750000	901.92
3662	19.55	4.463	8235.27	0.2405731581960972	1132.4403615515478	750000	901.92
4575	19.883333333333333	4.463	8235.27	0.2405731581960972	1132.4403615515478	750000	901.92
49	1.2166666666666668	5.586666666666666	7427.76	0.2444722206441187	880.8607434980856	187500	225.48010973936903
73	1.55	5.586666666666666	7427.76	0.2444722206441187	880.8607434980856	187500	225.48010973936903
145	1.8833333333333333	5.586666666666666	7427.76	0.2444722206441187	880.8607434980856	187500	225.48010973936903
211	2.216666666666667	5.586666666666666	7427.76	0.2444722206441187	880.8607434980856	187500	225.48010973936903
289	2.55	5.586666666666666	7427.76	0.2444722206441187	880.8607434980856	187500	225.48010973936903
461	2.8833333333333333	5.586666666666666	7427.76	0.2444722206441187	880.8607434980856	187500	225.48010973936903
616	3.216666666666667	5.586666666666666	7427.76	0.2444722206441187	880.8607434980856	187500	225.48010973936903
906	3.55	5.586666666666666	7427.76	0.2444722206441187	880.8607434980856	187500	225.48010973936903
1391	3.8833333333333337	5.586666666666666	7427.76	0.2444722206441187	880.8607434980856	187500	225.48010973936903
2062	4.216666666666667	5.586666666666666	7427.76	0.2444722206441187	880.8607434980856	187500	225.48010973936903
3141	4.55	5.586666666666666	7427.76	0.2444722206441187	880.8607434980856	187500	225.48010973936903
4595	4.883333333333334	5.586666666666666	7427.76	0.2444722206441187	880.8607434980856	187500	225.48010973936903
6397	5.216666666666667	5.586666666666666	7427.76	0.2444722206441187	880.8607434980856	187500	225.48010973936903
7961	5.550000000000001	5.586666666666666	7427.76	0.2444722206441187	880.8607434980856	187500	225.48010973936903
6963	5.883333333333334	5.586666666666666	7427.76	0.2444722206441187	880.8607434980856	187500	225.48010973936903
3256	6.216666666666667	5.586666666666666	7427.76	0.2444722206441187	880.8607434980856	187500	225.48010973936903
732	6.550000000000001	5.586666666666666	7427.76	0.2444722206441187	880.8607434980856	187500	225.48010973936903
210	6.883333333333334	5.586666666666666	7427.76	0.2444722206441187	880.8607434980856	187500	225.48010973936903
154	7.216666666666667	5.586666666666666	7427.76	0.2444722206441187	880.8607434980856	187500	225.48010973936903
104	7.550000000000001	5.586666666666666	7427.76	0.2444722206441187	880.8607434980856	187500	225.48010973936903
77	7.883333333333334	5.586666666666666	7427.76	0.2444722206441187	880.8607434980856	187500	225.48010973936903
70	8.216666666666667	5.586666666666666	7427.76	0.2444722206441187	880.8607434980856	187500	225.48010973936903
51	8.55	5.586666666666666	7427.76	0.2444722206441187	880.8607434980856	187500	225.48010973936903
64	8.883333333333333	5.586666666666666	7427.76	0.2444722206441187	880.8607434980856	187500	225.48010973936903
87	9.216666666666669	5.586666666666666	7427.76	0.2444722206441187	880.8607434980856	187500	225.48010973936903
45	9.55	5.586666666666666	7427.76	0.2444722206441187	880.8607434980856	187500	225.48010973936903
49	9.883333333333333	5.586666666666666	7427.76	0.2444722206441187	880.8607434980856	187500	225.48010973936903
34	10.216666666666669	5.586666666666666	7427.76	0.2444722206441187	880.8607434980856	187500	225.48010973936903
39	10.55	5.586666666666666	7427.76	0.2444722206441187	880.8607434980856	187500	225.48010973936903
35	10.883333333333333	5.586666666666666	7427.76	0.2444722206441187	880.8607434980856	187500	225.48010973936903
36	11.216666666666669	5.586666666666666	7427.76	0.2444722206441187	880.8607434980856	187500	225.48010973936903
28	11.55	5.586666666666666	7427.76	0.2444722206441187	880.8607434980856	187500	225.48010973936903
29	11.883333333333333	5.586666666666666	7427.76	0.2444722206441187	880.8607434980856	187500	225.48010973936903
38	12.216666666666669	5.586666666666666	7427.76	0.2444722206441187	880.8607434980856	187500	225.48010973936903
31	12.55	5.586666666666666	7427.76	0.2444722206441187	880.8607434980856	187500	225.48010973936903
37	12.883333333333333	5.586666666666666	7427.76	0.2444722206441187	880.8607434980856	187500	225.48010973936903
39	13.216666666666669	5.586666666666666	7427.76	0.2444722206441187	880.8607434980856	187500	225.48010973936903
39	13.55	5.586666666666666	7427.76	0.2444722206441187	880.8607434980856	187500	225.48010973936903
50	13.883333333333333	5.586666666666666	7427.76	0.2444722206441187	880.8607434980856	187500	225.48010973936903
49	14.216666666666669	5.586666666666666	7427.76	0.2444722206441187	880.8607434980856	187500	225.48010973936903
64	14.55	5.586666666666666	7427.76	0.2444722206441187	880.8607434980856	187500	225.48010973936903
57	14.883333333333333	5.586666666666666	7427.76	0.2444722206441187	880.8607434980856	187500	225.48010973936903
90	15.216666666666669	5.586666666666666	7427.76	0.2444722206441187	880.8607434980856	187500	225.48010973936903
107	15.55	5.586666666666666	7427.76	0.2444722206441187	880.8607434980856	187500	225.48010973936903
117	15.883333333333333	5.586666666666666	7427.76	0.2444722206441187	880.8607434980856	187500	225.48010973936903
226	16.216666666666665	5.586666666666666	7427.76	0.2444722206441187	880.8607434980856	187500	225.48010973936903
302	16.55	5.586666666666666	7427.76	0.2444722206441187	880.8607434980856	187500	225.48010973936903
387	16.883333333333333	5.586666666666666	7427.76	0.2444722206441187	880.8607434980856	187500	225.48010973936903
561	17.21666666666667	5.586666666666666	7427.76	0.2444722206441187	880.8607434980856	187500	225.48010973936903
829	17.55	5.586666666666666	7427.76	0.2444722206441187	880.8607434980856	187500	225.48010973936903
1114	17.883333333333333	5.586666666666666	7427.76	0.2444722206441187	880.8607434980856	187500	225.48010973936903
1593	18.21666666666667	5.586666666666666	7427.76	0.2444722206441187	880.8607434980856	187500	225.48010973936903
2251	18.55	5.586666666666666	7427.76	0.2444722206441187	880.8607434980856	187500	225.48010973936903
3171	18.883333333333333	5.586666666666666	7427.76	0.2444722206441187	880.8607434980856	187500	225.48010973936903
4481	19.21666666666667	5.586666666666666	7427.76	0.2444722206441187	880.8607434980856	187500	225.48010973936903
6313	19.55	5.586666666666666	7427.76	0.2444722206441187	880.8607434980856	187500	225.48010973936903
8435	19.883333333333333	5.586666666666666	7427.76	0.2444722206441187	880.8607434980856	187500	225.48010973936903
18	1.2166666666666668	7.567825311942959	19909.68449197861	0.1531317760778219	148.15930119150383	46875	56.37002743484226
22	1.55	7.567825311942959	19909.68449197861	0.1531317760778219	148.15930119150383	46875	56.37002743484226
36	1.8833333333333333	7.567825311942959	19909.68449197861	0.1531317760778219	148.15930119150383	46875	56.37002743484226
47	2.216666666666667	7.567825311942959	19909.68449197861	0.1531317760778219	148.15930119150383	46875	56.37002743484226
84	2.55	7.567825311942959	19909.68449197861	0.1531317760778219	148.15930119150383	46875	56.37002743484226
115	2.8833333333333333	7.567825311942959	19909.68449197861	0.1531317760778219	148.15930119150383	46875	56.37002743484226
165	3.216666666666667	7.567825311942959	19909.68449197861	0.1531317760778219	148.15930119150383	46875	56.37002743484226
270	3.55	7.567825311942959	19909.68449197861	0.1531317760778219	148.15930119150383	46875	56.37002743484226
353	3.8833333333333337	7.567825311942959	19909.68449197861	0.1531317760778219	148.15930119150383	46875	56.37002743484226
505	4.216666666666667	7.567825311942959	19909.68449197861	0.1531317760778219	148.15930119150383	46875	56.37002743484226
770	4.55	7.567825311942959	19909.68449197861	0.1531317760778219	148.15930119150383	46875	56.37002743484226
1138	4.883333333333334	7.567825311942959	19909.68449197861	0.1531317760778219	148.15930119150383	46875	56.37002743484226
1581	5.216666666666667	7.567825311942959	19909.68449197861	0.1531317760778219	148.15930119150383	46875	56.37002743484226
2488	5.550000000000001	7.567825311942959	19909.68449197861	0.1531317760778219	148.15930119150383	46875	56.37002743484226
3664	5.883333333333334	7.567825311942959	19909.68449197861	0.1531317760778219	148.15930119150383	46875	56.37002743484226
5250	6.216666666666667	7.567825311942959	19909.68449197861	0.1531317760778219	148.15930119150383	46875	56.37002743484226
7432	6.550000000000001	7.567825311942959	19909.68449197861	0.1531317760778219	148.15930119150383	46875	56.37002743484226
10419	6.883333333333334	7.567825311942959	19909.68449197861	0.1531317760778219	148.15930119150383	46875	56.37002743484226
14349	7.216666666666667	7.567825311942959	19909.68449197861	0.1531317760778219	148.15930119150383	46875	56.37002743484226
19934	7.550000000000001	7.567825311942959	19909.68449197861	0.1531317760778219	148.15930119150383	46875	56.37002743484226
19088	7.883333333333334	7.567825311942959	19909.68449197861	0.1531317760778219	148.15930119150383	46875	56.37002743484226
21027	8.216666666666667	7.567825311942959	19909.68449197861	0.1531317760778219	148.15930119150383	46875	56.37002743484226
22219	8.55	7.567825311942959	19909.68449197861	0.1531317760778219	148.15930119150383	46875	56.37002743484226
24165	8.883333333333333	7.567825311942959	19909.68449197861	0.1531317760778219	148.15930119150383	46875	56.37002743484226
22433	9.216666666666669	7.567825311942959	19909.68449197861	0.1531317760778219	148.15930119150383	46875	56.37002743484226
18771	9.55	7.567825311942959	19909.68449197861	0.1531317760778219	148.15930119150383	46875	56.37002743484226
13704	9.883333333333333	7.567825311942959	19909.68449197861	0.1531317760778219	148.15930119150383	46875	56.37002743484226
9303	10.216666666666669	7.567825311942959	19909.68449197861	0.1531317760778219	148.15930119150383	46875	56.37002743484226
4358	10.55	7.567825311942959	19909.68449197861	0.1531317760778219	148.15930119150383	46875	56.37002743484226
1882	10.883333333333333	7.567825311942959	19909.68449197861	0.1531317760778219	148.15930119150383	46875	56.37002743484226
1574	11.216666666666669	7.567825311942959	19909.68449197861	0.1531317760778219	148.15930119150383	46875	56.37002743484226
1282	11.55	7.567825311942959	19909.68449197861	0.1531317760778219	148.15930119150383	46875	56.37002743484226
1026	11.883333333333333	7.567825311942959	19909.68449197861	0.1531317760778219	148.15930119150383	46875	56.37002743484226
843	12.216666666666669	7.567825311942959	19909.68449197861	0.1531317760778219	148.15930119150383	46875	56.37002743484226
685	12.55	7.567825311942959	19909.68449197861	0.1531317760778219	148.15930119150383	46875	56.37002743484226
612	12.883333333333333	7.567825311942959	19909.68449197861	0.1531317760778219	148.15930119150383	46875	56.37002743484226
583	13.216666666666669	7.567825311942959	19909.68449197861	0.1531317760778219	148.15930119150383	46875	56.37002743484226
521	13.55	7.567825311942959	19909.68449197861	0.1531317760778219	148.15930119150383	46875	56.37002743484226
417	13.883333333333333	7.567825311942959	19909.68449197861	0.1531317760778219	148.15930119150383	46875	56.37002743484226
423	14.216666666666669	7.567825311942959	19909.68449197861	0.1531317760778219	148.15930119150383	46875	56.37002743484226
365	14.55	7.567825311942959	19909.68449197861	0.1531317760778219	148.15930119150383	46875	56.37002743484226
327	14.883333333333333	7.567825311942959	19909.68449197861	0.1531317760778219	148.15930119150383	46875	56.37002743484226
315	15.216666666666669	7.567825311942959	19909.68449197861	0.1531317760778219	148.15930119150383	46875	56.37002743484226
265	15.55	7.567825311942959	19909.68449197861	0.1531317760778219	148.15930119150383	46875	56.37002743484226
236	15.883333333333333	7.567825311942959	19909.68449197861	0.1531317760778219	148.15930119150383	46875	56.37002743484226
232	16.216666666666665	7.567825311942959	19909.68449197861	0.1531317760778219	148.15930119150383	46875	56.37002743484226
199	16.55	7.567825311942959	19909.68449197861	0.1531317760778219	148.15930119150383	46875	56.37002743484226
219	16.883333333333333	7.567825311942959	19909.68449197861	0.1531317760778219	148.15930119150383	46875	56.37002743484226
191	17.21666666666667	7.567825311942959	19909.68449197861	0.1531317760778219	148.15930119150383	46875	56.37002743484226
177	17.55	7.567825311942959	19909.68449197861	0.1531317760778219	148.15930119150383	46875	56.37002743484226
174	17.883333333333333	7.567825311942959	19909.68449197861	0.1531317760778219	148.15930119150383	46875	56.37002743484226
183	18.21666666666667	7.567825311942959	19909.68449197861	0.1531317760778219	148.15930119150383	46875	56.37002743484226
208	18.55	7.567825311942959	19909.68449197861	0.1531317760778219	148.15930119150383	46875	56.37002743484226
182	18.883333333333333	7.567825311942959	19909.68449197861	0.1531317760778219	148.15930119150383	46875	56.37002743484226
202	19.21666666666667	7.567825311942959	19909.68449197861	0.1531317760778219	148.15930119150383	46875	56.37002743484226
234	19.55	7.567825311942959	19909.68449197861	0.1531317760778219	148.15930119150383	46875	56.37002743484226
254	19.883333333333333	7.567825311942959	19909.68449197861	0.1531317760778219	148.15930119150383	46875	56.37002743484226
4	1.2166666666666668	9.13974	19437.96153846154	0.2129903554594376	949.83	11718.8	14.092506858710564
5	1.55	9.13974	19437.96153846154	0.2129903554594376	949.83	11718.8	14.092506858710564
16	1.8833333333333333	9.13974	19437.96153846154	0.2129903554594376	949.83	11718.8	14.092506858710564
21	2.216666666666667	9.13974	19437.96153846154	0.2129903554594376	949.83	11718.8	14.092506858710564
22	2.55	9.13974	19437.96153846154	0.2129903554594376	949.83	11718.8	14.092506858710564
30	2.8833333333333333	9.13974	19437.96153846154	0.2129903554594376	949.83	11718.8	14.092506858710564
43	3.216666666666667	9.13974	19437.96153846154	0.2129903554594376	949.83	11718.8	14.092506858710564
60	3.55	9.13974	19437.96153846154	0.2129903554594376	949.83	11718.8	14.092506858710564
116	3.8833333333333337	9.13974	19437.96153846154	0.2129903554594376	949.83	11718.8	14.092506858710564
142	4.216666666666667	9.13974	19437.96153846154	0.2129903554594376	949.83	11718.8	14.092506858710564
219	4.55	9.13974	19437.96153846154	0.2129903554594376	949.83	11718.8	14.092506858710564
319	4.883333333333334	9.13974	19437.96153846154	0.2129903554594376	949.83	11718.8	14.092506858710564
488	5.216666666666667	9.13974	19437.96153846154	0.2129903554594376	949.83	11718.8	14.092506858710564
654	5.550000000000001	9.13974	19437.96153846154	0.2129903554594376	949.83	11718.8	14.092506858710564
929	5.883333333333334	9.13974	19437.96153846154	0.2129903554594376	949.83	11718.8	14.092506858710564
1412	6.216666666666667	9.13974	19437.96153846154	0.2129903554594376	949.83	11718.8	14.092506858710564
2088	6.550000000000001	9.13974	19437.96153846154	0.2129903554594376	949.83	11718.8	14.092506858710564
3196	6.883333333333334	9.13974	19437.96153846154	0.2129903554594376	949.83	11718.8	14.092506858710564
4520	7.216666666666667	9.13974	19437.96153846154	0.2129903554594376	949.83	11718.8	14.092506858710564
6347	7.550000000000001	9.13974	19437.96153846154	0.2129903554594376	949.83	11718.8	14.092506858710564
9030	7.883333333333334	9.13974	19437.96153846154	0.2129903554594376	949.83	11718.8	14.092506858710564
12154	8.216666666666667	9.13974	19437.96153846154	0.2129903554594376	949.83	11718.8	14.092506858710564
16808	8.55	9.13974	19437.96153846154	0.2129903554594376	949.83	11718.8	14.092506858710564
20866	8.883333333333333	9.13974	19437.96153846154	0.2129903554594376	949.83	11718.8	14.092506858710564
19781	9.216666666666669	9.13974	19437.96153846154	0.2129903554594376	949.83	11718.8	14.092506858710564
20761	9.55	9.13974	19437.96153846154	0.2129903554594376	949.83	11718.8	14.092506858710564
20877	9.883333333333333	9.13974	19437.96153846154	0.2129903554594376	949.83	11718.8	14.092506858710564
17276	10.216666666666669	9.13974	19437.96153846154	0.2129903554594376	949.83	11718.8	14.092506858710564
11052	10.55	9.13974	19437.96153846154	0.2129903554594376	949.83	11718.8	14.092506858710564
6199	10.883333333333333	9.13974	19437.96153846154	0.2129903554594376	949.83	11718.8	14.092506858710564
2243	11.216666666666669	9.13974	19437.96153846154	0.2129903554594376	949.83	11718.8	14.092506858710564
1163	11.55	9.13974	19437.96153846154	0.2129903554594376	949.83	11718.8	14.092506858710564
754	11.883333333333333	9.13974	19437.96153846154	0.2129903554594376	949.83	11718.8	14.092506858710564
629	12.216666666666669	9.13974	19437.96153846154	0.2129903554594376	949.83	11718.8	14.092506858710564
555	12.55	9.13974	19437.96153846154	0.2129903554594376	949.83	11718.8	14.092506858710564
428	12.883333333333333	9.13974	19437.96153846154	0.2129903554594376	949.83	11718.8	14.092506858710564
374	13.216666666666669	9.13974	19437.96153846154	0.2129903554594376	949.83	11718.8	14.092506858710564
320	13.55	9.13974	19437.96153846154	0.2129903554594376	949.83	11718.8	14.092506858710564
288	13.883333333333333	9.13974	19437.96153846154	0.2129903554594376	949.83	11718.8	14.092506858710564
247	14.216666666666669	9.13974	19437.96153846154	0.2129903554594376	949.83	11718.8	14.092506858710564
211	14.55	9.13974	19437.96153846154	0.2129903554594376	949.83	11718.8	14.092506858710564
209	14.883333333333333	9.13974	19437.96153846154	0.2129903554594376	949.83	11718.8	14.092506858710564
173	15.216666666666669	9.13974	19437.96153846154	0.2129903554594376	949.83	11718.8	14.092506858710564
176	15.55	9.13974	19437.96153846154	0.2129903554594376	949.83	11718.8	14.092506858710564
136	15.883333333333333	9.13974	19437.96153846154	0.2129903554594376	949.83	11718.8	14.092506858710564
138	16.216666666666665	9.13974	19437.96153846154	0.2129903554594376	949.83	11718.8	14.092506858710564
138	16.55	9.13974	19437.96153846154	0.2129903554594376	949.83	11718.8	14.092506858710564
118	16.883333333333333	9.13974	19437.96153846154	0.2129903554594376	949.83	11718.8	14.092506858710564
96	17.21666666666667	9.13974	19437.96153846154	0.2129903554594376	949.83	11718.8	14.092506858710564
102	17.55	9.13974	19437.96153846154	0.2129903554594376	949.83	11718.8	14.092506858710564
97	17.883333333333333	9.13974	19437.96153846154	0.2129903554594376	949.83	11718.8	14.092506858710564
103	18.21666666666667	9.13974	19437.96153846154	0.2129903554594376	949.83	11718.8	14.092506858710564
73	18.55	9.13974	19437.96153846154	0.2129903554594376	949.83	11718.8	14.092506858710564
76	18.883333333333333	9.13974	19437.96153846154	0.2129903554594376	949.83	11718.8	14.092506858710564
74	19.21666666666667	9.13974	19437.96153846154	0.2129903554594376	949.83	11718.8	14.092506858710564
76	19.55	9.13974	19437.96153846154	0.2129903554594376	949.83	11718.8	14.092506858710564
85	19.883333333333333	9.13974	19437.96153846154	0.2129903554594376	949.83	11718.8	14.092506858710564
6	1.2166666666666668	9.492857142857142	14780.771428571428	0.1487666604934603	1704.161529663099	2929.69	3.523126714677641
5	1.55	9.492857142857142	14780.771428571428	0.1487666604934603	1704.161529663099	2929.69	3.523126714677641
5	1.8833333333333333	9.492857142857142	14780.771428571428	0.1487666604934603	1704.161529663099	2929.69	3.523126714677641
7	2.216666666666667	9.492857142857142	14780.771428571428	0.1487666604934603	1704.161529663099	2929.69	3.523126714677641
[truncated: 737 more rows]

## Sheet: Fig. 2d
t_col	t_col,fit	b0	p0
1.6333333333333333	1.564404458593202	1410000	1315000
2.05	2.0655861828751454	1410000	657500
2.3833333333333333	2.535550815600766	1410000	328750
2.8	2.3842989094184537	1410000	82187.5
2.7166666666666663	2.4817974970814296	1410000	41093.8
3.1333333333333333	2.535550815600767	1410000	20546.9
3.3	2.6185008203957265	1410000	10273.4
3.3833333333333333	2.6943757717842773	1410000	5136.72
3.55	2.7088046256797034	1410000	2568.36
2.3833333333333333	2.10115	705000	1315000
2.55	2.347069755955912	705000	657500
2.8	2.539552868056039	705000	328750
3.05	2.8067067849526124	705000	164375
3.2166666666666663	2.9702297653522245	705000	82187.5
3.1333333333333333	3.0710059610648393	705000	41093.8
3.466666666666667	3.126413961691943	705000	20546.9
3.8833333333333333	3.3472864340840225	705000	5136.72
4.05	3.3332040563889054	705000	2568.36
2.6333333333333333	2.9751391378614795	352500	1315000
2.9666666666666663	3.2930007885740475	352500	657500
3.2166666666666663	3.43034	352500	328750
3.466666666666667	3.634198939229354	352500	164375
3.2166666666666663	2.9848773969053273	176250	1315000
3.3	3.531998761879894	176250	657500
3.8	3.658771124608512	176250	328750
3.8	3.9571529533640493	176250	164375
4.133333333333334	4.037886604001597	176250	82187.5
3.9666666666666663	4.283618257679106	176250	41093.8
4.3	4.263879934671706	176250	20546.9
4.466666666666667	4.393654944650503	176250	10273.4
4.883333333333334	4.536769888300694	176250	5136.72
5.050000000000001	4.460116104004526	176250	2568.36
3.7166666666666663	3.5862053039713286	88125	1315000
3.8	4.043801763142574	88125	657500
3.9666666666666663	4.268472283450288	88125	328750
4.383333333333334	4.44771	88125	164375
4.550000000000001	4.7004213602626965	88125	82187.5
4.466666666666667	4.856934270516988	88125	41093.8
4.883333333333334	4.916413346469976	88125	20546.9
4.883333333333334	5.074176456881077	88125	10273.4
5.300000000000001	5.090096835086019	88125	5136.72
5.550000000000001	5.1656897583481864	88125	2568.36
4.466666666666667	4.003584770626097	44062.5	1315000
4.550000000000001	4.422376731958812	44062.5	657500
4.800000000000001	5.183351515778596	44062.5	164375
4.966666666666667	5.264770150773031	44062.5	82187.5
4.883333333333334	5.3393621021718705	44062.5	41093.8
5.383333333333334	5.492379165119694	44062.5	20546.9
5.466666666666667	5.62291	44062.5	10273.4
5.800000000000001	5.640089294910342	44062.5	5136.72
6.050000000000001	5.809947999840443	44062.5	2568.36
5.300000000000001	4.61565	22031.2	1315000
5.300000000000001	5.161215126777147	22031.2	657500
5.133333333333334	5.573534014862464	22031.2	328750
5.300000000000001	5.740242428815398	22031.2	164375
5.550000000000001	5.880600824523468	22031.2	82187.5
5.383333333333334	5.955289526176731	22031.2	41093.8
6.050000000000001	6.273201691985805	22031.2	10273.4
6.050000000000001	6.289755359874995	22031.2	5136.72
5.966666666666667	6.368199836380746	22031.2	2568.36
6.133333333333334	5.230184919110449	11015.6	1315000
5.633333333333334	5.7769	11015.6	657500
5.633333333333334	6.18972	11015.6	328750
5.716666666666667	6.293530981306061	11015.6	164375
5.966666666666667	6.497032355482611	11015.6	82187.5
5.800000000000001	6.618321385530234	11015.6	41093.8
6.383333333333334	6.764397447802838	11015.6	20546.9
6.383333333333334	6.855772034916667	11015.6	10273.4
6.633333333333334	6.938634185246774	11015.6	5136.72
6.966666666666667	6.922667445298523	11015.6	2568.36

## Sheet: Fig. 3b
t(h)	Luminescence	Phage
0.0194444	1795	Bas01
0.16861111111938953	3558	Bas01
0.30027777777286246	2578	Bas01
0.44944444444263354	3205	Bas01
0.5811111110961065	2598	Bas01
0.7302777777658775	3195	Bas01
0.8622222222038545	3759	Bas01
1.0113888888736255	4214	Bas01
1.1430555555853061	4283	Bas01
1.2922222222550772	5288	Bas01
1.4241666666930541	7265	Bas01
1.5733333333628252	8415	Bas01
1.7052777778008021	9154	Bas01
1.8547222222550772	12079	Bas01
1.9863888889085501	12101	Bas01
2.135833333362825	17823	Bas01
2.267500000016298	20656	Bas01
2.416666666686069	22363	Bas01
2.548611111124046	25885	Bas01
2.6977777777938172	32641	Bas01
2.829722222231794	39098	Bas01
2.979444444470573	43923	Bas01
3.110833333339542	51886	Bas01
3.2597222222248092	62999	Bas01
3.391388888878282	70557	Bas01
3.5405555555480532	83866	Bas01
3.672777777770534	86968	Bas01
3.8225000000093132	100147	Bas01
3.954722222231794	101791	Bas01
4.104722222255077	110067	Bas01
4.23639	111171	Bas01
4.385000000009313	129381	Bas01
4.517222222231794	112816	Bas01
4.665833333332557	113048	Bas01
4.798055555555038	129042	Bas01
4.9488888888736255	146954	Bas01
5.080555555585306	149260	Bas01
5.229444444470573	185263	Bas01
5.36139	152650	Bas01
5.510000000009313	171659	Bas01
5.64194	181787	Bas01
5.791666666686069	198512	Bas01
5.923611111124046	179629	Bas01
6.0736111110891216	221336	Bas01
6.205555555585306	201420	Bas01
6.354444444470573	228091	Bas01
6.48639	206863	Bas01
6.635833333362825	204422	Bas01
6.768055555585306	215421	Bas01
6.916944444470573	219575	Bas01
7.0497222222038545	189224	Bas01
7.1994444444426335	211972	Bas01
7.3308333333116025	179988	Bas01
7.4799999999813735	206720	Bas01
7.611666666693054	171514	Bas01
7.760833333362825	187451	Bas01
7.892777777800802	151780	Bas01
8.041944444470573	144220	Bas01
8.17389	132685	Bas01
8.323055555578321	134094	Bas01
8.454722222231794	123147	Bas01
8.60417	121345	Bas01
8.735833333339542	104149	Bas01
8.885277777793817	97816	Bas01
9.017222222231794	88015	Bas01
9.166388888901565	81903	Bas01
9.298333333339542	66592	Bas01
9.447500000009313	60897	Bas01
9.57944	56198	Bas01
9.728611111117061	56075	Bas01
9.860277777770534	51012	Bas01
10.009444444440305	49086	Bas01
10.141388888878282	43822	Bas01
10.290833333332557	43456	Bas01
10.423055555555038	41522	Bas01
10.572500000009313	40680	Bas01
10.704166666662786	38787	Bas01
10.853055555548053	37818	Bas01
10.98499999998603	35811	Bas01
11.134444444440305	34879	Bas01
11.266111111093778	35053	Bas01
11.41527777776355	29477	Bas01
11.54694444447523	26613	Bas01
11.695833333360497	23833	Bas01
11.827777777798474	24818	Bas01
11.976944444468245	22926	Bas01
12.108888888906222	19382	Bas01
12.258333333360497	20024	Bas01
12.39000000001397	17652	Bas01
12.539722222252749	17975	Bas01
12.671388888906222	18180	Bas01
12.820555555575993	16965	Bas01
12.95250000001397	14894	Bas01
13.101111111114733	15410	Bas01
13.23305555555271	13604	Bas01
13.381666666653473	12055	Bas01
13.51361111109145	13755	Bas01
13.663055555545725	15119	Bas01
13.794722222257406	12808	Bas01
13.943888888868969	13970	Bas01
14.075833333365154	13548	Bas01
14.22472222225042	14152	Bas01
14.356666666688398	13023	Bas01
14.505555555573665	13579	Bas01
14.637222222227138	11738	Bas01
14.786388888896909	13029	Bas01
14.918055555550382	13186	Bas01
15.067222222220153	11029	Bas01
15.198888888873626	11980	Bas01
15.348055555543397	13477	Bas01
15.479999999981374	13719	Bas01
15.62888888886664	14835	Bas01
15.760833333362825	14531	Bas01
15.910555555543397	12465	Bas01
16.042499999981374	12037	Bas01
16.191666666651145	13763	Bas01
16.323333333362825	14420	Bas01
16.473055555543397	15591	Bas01
16.604999999981374	14930	Bas01
16.753611111140344	13793	Bas01
16.88555555557832	13969	Bas01
17.034722222248092	13139	Bas01
17.166388888901565	13945	Bas01
17.315555555571336	15461	Bas01
17.447500000009313	14333	Bas01
17.596666666679084	16171	Bas01
17.728333333332557	15771	Bas01
17.87750000000233	15820	Bas01
18.00972222222481	16029	Bas01
18.158611111110076	17487	Bas01
18.290555555548053	17599	Bas01
18.439722222217824	19596	Bas01
18.5717	17997	Bas01
18.72055555554107	20211	Bas01
18.85222222225275	18925	Bas01
19.00138888892252	20865	Bas01
19.1336	21574	Bas01
19.28305555554107	22107	Bas01
19.41472222225275	18951	Bas01
19.56388888892252	21263	Bas01
19.695555555575993	18975	Bas01
19.84444444446126	20830	Bas01
19.976388888899237	20981	Bas01
20.125555555569008	20872	Bas01
20.257500000006985	18600	Bas01
20.406666666676756	17823	Bas01
20.53833333333023	17808	Bas01
20.6875	22145	Bas01
20.819444444437977	20037	Bas01
20.968333333323244	20259	Bas01
21.10027777776122	19245	Bas01
21.249722222215496	19398	Bas01
0	2006	Bas36
0.13166666665347293	2089	Bas36
0.281111	2813	Bas36
0.4125000000349246	3438	Bas36
0.561944	2499	Bas36
0.6936111111426726	3462	Bas36
0.8427777778124437	3749	Bas36
0.9744444444659166	4441	Bas36
1.1238888889201917	5499	Bas36
1.2552777777891606	5222	Bas36
1.4047222222434357	7667	Bas36
1.5363888888969086	8991	Bas36
1.6861111111356877	11174	Bas36
1.8180555555736646	12753	Bas36
1.9675000000279397	15823	Bas36
2.0988888888969086	18336	Bas36
2.2483333333511837	23054	Bas36
2.3797222222201526	25471	Bas36
2.5291666666744277	30397	Bas36
2.6608333333279006	33317	Bas36
2.8105555555666797	36767	Bas36
2.9425000000046566	40182	Bas36
3.0916666666744277	42810	Bas36
3.2227777777588926	45208	Bas36
3.3722222222131677	53310	Bas36
3.5038888888666406	52464	Bas36
3.6533333333209157	56425	Bas36
3.7855555555433966	56240	Bas36
3.9355555555666797	48257	Bas36
4.067777777789161	46466	Bas36
4.217222222243436	41946	Bas36
4.348333333327901	36963	Bas36
4.497777777782176	29758	Bas36
4.629166666651145	24398	Bas36
4.778888888889924	19619	Bas36
4.911944444465917	14212	Bas36
5.061388888920192	12442	Bas36
5.192777777789161	10969	Bas36
5.341944444458932	8644	Bas36
5.473333333327901	8501	Bas36
5.62306	7950	Bas36
5.754722222220153	6614	Bas36
5.904444444458932	8506	Bas36
6.036388888896909	5876	Bas36
6.186388888920192	5309	Bas36
6.317500000004657	5893	Bas36
6.467222222243436	6274	Bas36
6.598888888896909	5166	Bas36
6.748888888920192	5436	Bas36
6.880277777789161	5945	Bas36
7.030277777812444	3973	Bas36
7.162500000034925	4190	Bas36
7.311666666646488	5609	Bas36
7.443055555573665	5355	Bas36
7.5925	5107	Bas36
7.723888888896909	3272	Bas36
7.873611111135688	5232	Bas36
8.00528	4661	Bas36
8.154722222243436	3745	Bas36
8.286111111112405	3573	Bas36
8.435833333351184	4214	Bas36
8.567222222220153	3290	Bas36
8.716666666674428	4456	Bas36
8.84833	3748	Bas36
8.997777777782176	3501	Bas36
9.129444444435649	4293	Bas36
9.279166666674428	3366	Bas36
9.410555555543397	3170	Bas36
9.559999999997672	4605	Bas36
9.691666666651145	3559	Bas36
9.84111	3450	Bas36
9.972500000032596	3258	Bas36
10.122222222213168	2632	Bas36
10.254166666651145	3224	Bas36
10.403888888889924	3653	Bas36
10.535555555543397	3339	Bas36
10.685277777782176	2485	Bas36
10.816111111140344	3124	Bas36
10.965833333320916	2843	Bas36
11.097500000032596	2387	Bas36
11.246944444428664	2908	Bas36
11.37833333335584	2867	Bas36
11.528055555536412	2405	Bas36
11.659166666679084	1998	Bas36
11.80861111113336	2611	Bas36
11.939722222217824	2848	Bas36
12.089722222241107	2683	Bas36
12.221666666679084	1896	Bas36
12.370833333348855	2427	Bas36
12.502777777786832	2689	Bas36
12.652500000025611	2139	Bas36
12.783611111110076	2158	Bas36
12.933333333348855	2396	Bas36
13.06444444443332	2049	Bas36
13.213611111103091	2073	Bas36
13.345000000030268	1805	Bas36
13.49472222221084	3190	Bas36
13.626111111138016	2951	Bas36
13.775555555534083	2486	Bas36
13.90694444446126	2510	Bas36
14.056388888915535	2082	Bas36
14.187777777784504	2310	Bas36
14.337500000023283	3038	Bas36
14.468611111107748	2350	Bas36
14.618055555562023	2864	Bas36
14.749166666646488	2841	Bas36
14.898611111100763	3188	Bas36
15.030277777812444	3135	Bas36
15.179722222208511	3423	Bas36
15.311111111135688	3717	Bas36
15.460833333316259	3274	Bas36
15.592222222243436	3511	Bas36
15.74166666669771	4244	Bas36
15.873333333351184	3836	Bas36
16.02333333331626	4922	Bas36
16.154722222243436	5557	Bas36
16.30416666669771	3938	Bas36
16.436111111135688	4169	Bas36
16.58583333331626	4896	Bas36
16.716666666674428	5529	Bas36
16.866388888913207	5975	Bas36
16.99805555556668	6231	Bas36
17.14722222223645	7206	Bas36
17.27861111110542	8088	Bas36
17.4283	9080	Bas36
17.559722222213168	9217	Bas36
17.709444444451947	10375	Bas36
17.84055555553641	11622	Bas36
17.99027777777519	12299	Bas36
18.12166666664416	12592	Bas36
18.271111111098435	14230	Bas36
18.402777777810115	12066	Bas36
18.552499999990687	16077	Bas36
18.68361111113336	15772	Bas36
18.83277777780313	16038	Bas36
18.964444444456603	16474	Bas36
19.11444444442168	18978	Bas36
19.24611111113336	20341	Bas36
19.395555555587634	19740	Bas36
19.526944444456603	22955	Bas36
19.676111111126374	24889	Bas36
19.807499999995343	22811	Bas36
19.957222222234122	28595	Bas36
20.08861111110309	29527	Bas36
20.23833333334187	31906	Bas36
20.36972222221084	30285	Bas36
20.51944444444962	33527	Bas36
20.650833333318587	35672	Bas36
20.800277777772862	37611	Bas36
20.931388888915535	42432	Bas36
21.081111111096106	45896	Bas36
21.212777777807787	44105	Bas36
0.0194444	1935	Bas64
0.16861111111938953	2436	Bas64
0.30027777777286246	2714	Bas64
0.44944444444263354	3570	Bas64
0.5811111110961065	3805	Bas64
0.7302777777658775	3082	Bas64
0.8622222222038545	4051	Bas64
1.0113888888736255	3399	Bas64
1.1430555555853061	4373	Bas64
1.2922222222550772	4938	Bas64
1.4241666666930541	4639	Bas64
1.5733333333628252	4477	Bas64
1.7052777778008021	2813	Bas64
1.8547222222550772	504	Bas64
1.9863888889085501	292	Bas64
2.135833333362825	394	Bas64
2.267500000016298	603	Bas64
2.416666666686069	308	Bas64
2.548611111124046	261	Bas64
2.6977777777938172	456	Bas64
2.829722222231794	510	Bas64
2.979444444470573	594	Bas64
3.110833333339542	778	Bas64
3.2597222222248092	921	Bas64
3.391388888878282	835	Bas64
3.5405555555480532	1357	Bas64
3.672777777770534	1858	Bas64
3.8225000000093132	1500	Bas64
3.954722222231794	1244	Bas64
4.104722222255077	982	Bas64
4.23639	2201	Bas64
4.385000000009313	1320	Bas64
4.517222222231794	1669	Bas64
4.665833333332557	1567	Bas64
4.798055555555038	2175	Bas64
4.9488888888736255	1820	Bas64
5.080555555585306	2136	Bas64
5.229444444470573	2081	Bas64
5.36139	2582	Bas64
5.510000000009313	3148	Bas64
5.64194	3252	Bas64
5.791666666686069	2420	Bas64
5.923611111124046	3937	Bas64
6.0736111110891216	3319	Bas64
6.205555555585306	3497	Bas64
6.354444444470573	3567	Bas64
6.48639	3818	Bas64
6.635833333362825	3689	Bas64
6.768055555585306	4249	Bas64
6.916944444470573	4189	Bas64
7.0497222222038545	4165	Bas64
7.1994444444426335	6105	Bas64
7.3308333333116025	3116	Bas64
7.4799999999813735	3922	Bas64
7.611666666693054	4709	Bas64
7.760833333362825	4338	Bas64
7.892777777800802	4464	Bas64
8.041944444470573	4818	Bas64
8.17389	4165	Bas64
8.323055555578321	4468	Bas64
8.454722222231794	4404	Bas64
8.60417	2739	Bas64
8.735833333339542	2399	Bas64
8.885277777793817	3171	Bas64
9.017222222231794	2606	Bas64
9.166388888901565	3263	Bas64
9.298333333339542	2891	Bas64
9.447500000009313	3645	Bas64
9.57944	2713	Bas64
9.728611111117061	2891	Bas64
9.860277777770534	3297	Bas64
10.009444444440305	2514	Bas64
10.141388888878282	2502	Bas64
10.290833333332557	2916	Bas64
10.423055555555038	2309	Bas64
10.572500000009313	2464	Bas64
10.704166666662786	3006	Bas64
10.853055555548053	3724	Bas64
10.98499999998603	3005	Bas64
11.134444444440305	3603	Bas64
11.266111111093778	3972	Bas64
11.41527777776355	4802	Bas64
11.54694444447523	4188	Bas64
11.695833333360497	4149	Bas64
11.827777777798474	3055	Bas64
11.976944444468245	3451	Bas64
12.108888888906222	3436	Bas64
12.258333333360497	3531	Bas64
12.39000000001397	2912	Bas64
12.539722222252749	3187	Bas64
12.671388888906222	4353	Bas64
12.820555555575993	3705	Bas64
12.95250000001397	3719	Bas64
13.101111111114733	3426	Bas64
13.23305555555271	3699	Bas64
13.381666666653473	3107	Bas64
13.51361111109145	3454	Bas64
13.663055555545725	3697	Bas64
13.794722222257406	4009	Bas64
13.943888888868969	3892	Bas64
14.075833333365154	3360	Bas64
14.22472222225042	3732	Bas64
14.356666666688398	3749	Bas64
14.505555555573665	3771	Bas64
14.637222222227138	4698	Bas64
14.786388888896909	4968	Bas64
14.918055555550382	5247	Bas64
15.067222222220153	3688	Bas64
15.198888888873626	4699	Bas64
15.348055555543397	4033	Bas64
15.479999999981374	4800	Bas64
15.62888888886664	4527	Bas64
15.760833333362825	5163	Bas64
15.910555555543397	3819	Bas64
16.042499999981374	4779	Bas64
16.191666666651145	5252	Bas64
16.323333333362825	5258	Bas64
16.473055555543397	3225	Bas64
16.604999999981374	4112	Bas64
16.753611111140344	4088	Bas64
16.88555555557832	4899	Bas64
17.034722222248092	4285	Bas64
17.166388888901565	3811	Bas64
17.315555555571336	4343	Bas64
17.447500000009313	4405	Bas64
17.596666666679084	3919	Bas64
17.728333333332557	4100	Bas64
17.87750000000233	3875	Bas64
18.00972222222481	5217	Bas64
18.158611111110076	3798	Bas64
18.290555555548053	4030	Bas64
18.439722222217824	5047	Bas64
18.5717	4966	Bas64
18.72055555554107	4899	Bas64
18.85222222225275	4355	Bas64
19.00138888892252	5245	Bas64
19.1336	4141	Bas64
19.28305555554107	5035	Bas64
19.41472222225275	4652	Bas64
19.56388888892252	4721	Bas64
19.695555555575993	4398	Bas64
19.84444444446126	4555	Bas64
19.976388888899237	4108	Bas64
20.125555555569008	4798	Bas64
20.257500000006985	4515	Bas64
20.406666666676756	3893	Bas64
20.53833333333023	4573	Bas64
20.6875	3970	Bas64
20.819444444437977	4438	Bas64
20.968333333323244	4944	Bas64
21.10027777776122	5074	Bas64
21.249722222215496	4319	Bas64

## Sheet: Fig. 3c
t_col	t_col_fit_1par	points
6.467222222243436	6.7034016947363275	5
6.354444444470573	7.022612860483278	5
7.086111111100763	7.249107826599183	5
9.635000000009313	9.700619140468335	5
13.738055555557366	12.605245205902397	5
5.62306	6.711304243025136	4
7.4799999999813735	7.030515935042969	4
7.929444444424007		4
9.073055555578321	9.708523232683847	4
13.887222222227138	12.613149332336754	4
1.5363888888969086	1.8256753854858658	5
2.416666666686069	2.1186765733463777	5
2.8661111111287028	2.3317305930739884	5
4.160277777758893	4.743383410573507	5
7.704166666662786	7.6461530360401175	5
2.6608333333279006	2.9427330186345992	5
3.391388888878282	3.25572	5
3.4277777777751908	3.479084345496733	5
5.979444444470573	5.921549784039656	5
8.960277777805459	8.825763114605424	5
2.2483333333511837	2.4738809664482075	5
2.829722222231794	2.7817228294362857	5
3.5599999999976717	3.002470405992497	5
5.285000000032596	5.437267300588226	5
8.117222222208511	8.341126834560882	5
2.2483333333511837	2.336912226455093	5
2.829722222231794	2.64257	5
3.2788888888899237	2.8621916532461187	5
4.721944444463588	5.2936722162177725	5
8.266111111093778	8.197377627442332	5
3.0916666666744277	3.140703309578682	5
3.672777777770534	3.4550901844724953	5
3.9913888889132068	3.6791616318904987	5
5.56583	6.123682988227176	5
9.10944	9.027990559720118	5
7.030277777812444	7.611495267091502	2
7.1994444444426335		2
7.929444444424007		2
11.190000000002328	10.608818519821885	2
14.168055555550382		2
2.6608333333279006	2.8368541528950657	5
2.979444444470573	3.1489338489859486	5
3.1472222222364508	3.371838350792717	5
5.285000000032596	5.812963970195002	5
9.803888888913207	8.717115746326698	5
2.8105555555666797	2.8637448247432618	5
3.2597222222248092	3.1760667927555253	5
3.4277777777751908	3.3990940751595784	5
5.416944444470573	5.840577905707784	5
9.10944	8.744746149630618	5
3.5038888888666406	3.6701130423106143	5
3.672777777770534	3.986890942499501	5
5.116944444424007	4.212166327716516	5
6.691666666651145	6.660170549228923	5
9.10944	9.56464	5
3.5038888888666406	4.878566580965764	5
3.8225000000093132	5.197295352076031	5
6.523055555589963	5.423548985772146	5
7.255000000004657	7.87437	5
13.044722222257406	10.778962632161791	5
1.6861111111356877	1.8524832305843184	5
2.267500000016298	2.146377824664594	5
2.7169444444589317	2.3599012587661568	5
4.160277777758893	4.772992414857109	5
7.985277777770534	7.675830757188028	5
4.067777777789161	4.541660617045894	5
5.229444444470573	4.860103505876023	5
5.397777777805459	5.086214013639806	5
7.255000000004657	7.536622029194117	5
10.515555555582978	10.44119801964916	5
2.2483333333511837	2.6699868136122324	5
2.979444444470573	2.9803610749778597	5
3.7091666666674428	3.2023996690644148	5
5.416944444470573	5.640992781469013	5
8.67917	8.545027908607059	5
1.6861111111356877	2.423652707238655	5
2.829722222231794	2.730736372799889	5
3.4277777777751908	2.951096198532248	5
5.1361111110891216	5.38475	5
8.67917	8.28855	5
4.067777777789161	5.800067099580988	5
5.64194	6.119164978547801	5
5.960277777805459	6.345603289473198	5
9.073055555578321	8.796952148176443	5
14.01888888888061	11.701570844924136	5
6.748888888920192	7.873397362442231	3
8.041944444470573		3
7.929444444424007		3
11.470833333325572	10.870734419816118	3
14.299722222203854	13.77536313606159	3
7.873611111135688	7.892581461560293	2
7.4799999999813735		2
7.929444444424007		2
10.90888888889458	10.889919360943887	2
13.887222222227138		2
6.748888888920192	7.344077621082682	4
7.4799999999813735	7.663318128246684	4
7.648333333316259		4
10.346944444463588	10.34138114300871	4
14.01888888888061	13.246009116089219	4
2.8105555555666797	4.40398	5
3.8225000000093132	4.722261538723731	5
3.9913888889132068	4.948293427345339	5
7.535555555543397	7.3984755688976165	5
13.60611111111939	10.303041298647031	5
5.061388888920192	4.939990056167862	4
4.798055555555038	5.258758994818673	4
4.96806	5.485032732002022	4
8.791388888901565	7.935909429410173	4
0.8052777777775191		4
4.217222222243436	5.354033894264646	5
4.517222222231794	5.673005264946756	5
5.397777777805459	5.899380294098352	5
8.378611111140344	8.35055	5
14.01888888888061	11.255158104757323	5
1.9675000000279397	3.396304250301736	5
3.110833333339542	3.7120460220521028	5
3.5599999999976717	3.9368003668731544	5
7.535555555543397	6.383299817355338	5
10.515555555582978	9.287697819849113	5
6.186388888920192	7.36112	3
8.041944444470573		3
7.929444444424007		3
11.190000000002328	10.358425885926593	3
13.60611111111939	13.263053891521354	3
4.911944444465917	6.53443	5
5.64194	6.853628394805532	5
8.210277777805459	7.080117052974148	5
9.222500000032596	9.531610281440765	5
14.448888888873626	12.436235526630746	5
4.497777777782176	5.998199960919947	4
6.354444444470573	6.31733	4
8.061111111135688	6.54379	4
8.94083	8.995193374730773	4
14.168055555550382		4
3.7855555555433966	5.185202599125747	5
5.510000000009313	5.504104007367793	5
5.529444444458932	5.730444033467551	5
6.973055555543397	8.18151	5
13.887222222227138	11.086116864381133	5
3.6533333333209157	4.178250705001167	5
4.385000000009313	4.496211692638705	5
5.397777777805459	4.72208	5
6.691666666651145	7.17179	5
10.515555555582978	10.076339299731421	5
3.9355555555666797	4.402551036097495	5
4.665833333332557	4.720835183892406	5
5.960277777805459	4.946866184849233	5
6.973055555543397	7.397045775628241	5
10.234166666690726	10.301611389486927	5
1.8180555555736646	2.0824538546834543	4
2.6977777777938172	2.3828516367626733	4
3.1472222222364508	2.599767648103063	4
4.44083	5.023151557812422	4
3.6158333333441988		4
2.5291666666744277	2.8900809779089007	5
3.391388888878282	3.202632267076037	5
3.8419444444589317	3.4257757143547303	5
5.285000000032596	5.867598253399894	5
9.10944	8.771782061326176	5
3.6533333333209157	4.878278108913589	5
4.665833333332557	5.197006683884674	5
6.523055555589963	5.423260219411145	5
7.1052777777658775	7.874078932041909	5
12.201666666660458	10.778673571218835	5
2.9425000000046566	3.80971	5
4.104722222255077	4.12689	5
5.248611111135688	4.352365921051761	5
6.8238888888736255	6.800955592560689	5
9.672222222201526	9.705448894294515	5
3.9355555555666797	4.73647	5
4.104722222255077	5.055090376602343	5
5.678611111128703	5.28129	5
7.6674999999813735	7.731957870940187	5
12.051944444421679	10.636545615858177	5
3.6533333333209157	4.766345734890723	5
4.104722222255077	5.084992510017112	5
4.272777777805459	5.311205100694867	5
7.3866666666581295	7.761906271740491	5
14.168055555550382	10.66649557468812	5
2.3797222222201526	3.255129249474633	5
3.8225000000093132	3.570177532198279	5
3.9913888889132068	3.7945825643045943	5
6.410277777758893	6.240071023843981	5
9.390833333367482	9.144422837327662	5
2.9425000000046566	5.2585906547833225	4
4.23639	5.57752	4
8.210277777805459	5.803880493118587	4
9.50333	8.25499	4
13.887222222227138		4
3.2227777777588926	4.904932466509089	5
4.104722222255077	5.223678864184523	5
5.248611111135688	5.44994	5
7.535555555543397	7.900785637248641	5
14.168055555550382	10.805381438729972	5
3.5038888888666406	4.1678961660350105	4
4.23639	4.485839892881464	4
5.529444444458932	4.711700309949769	4
7.255000000004657	7.161389507909832	4
13.887222222227138		4
8.00528	7.958412080192607	2
8.041944444470573		2
7.929444444424007		2
10.90888888889458	10.955752717827282	2
14.168055555550382		2
2.0988888888969086	2.6453258416557266	5
2.548611111124046	2.955415625946472	5
3.1472222222364508	3.177309505815498	5
5.1361111110891216	5.615478306983936	5
9.952777777798474	8.519493851642276	5
2.8105555555666797	4.288241131908196	5
3.8225000000093132	4.60637	5
3.9913888889132068	4.832326354269268	5
6.542222222255077	7.282285370200681	5
14.01888888888061	10.186840961072665	5
2.2483333333511837	3.454144479744804	5
3.2597222222248092	3.770136219201949	5
3.4277777777751908	3.995016360213504	5
5.56583	6.441879466281962	5
12.482777777768206	9.346294067901518	5
3.6533333333209157	4.626154676201623	4
5.080555555585306	4.9446811388937455	4
5.960277777805459	5.170833495676652	4
7.6674999999813735	7.621361708491403	4
14.168055555550382		4
1.5363888888969086	1.8874825780516333	5
1.8547222222550772	2.1824972842426464	5
2.5852777778054588	2.3966081024520984	5
4.8555555555503815	4.8114941732397005	5
8.117222222208511	7.714418083661512	5
2.2483333333511837	3.09005	5
2.979444444470573	3.4041080053709267	5
3.9913888889132068	3.628015310044446	5
5.416944444470573	6.072060209301221	5
10.515555555582978	8.97635	5
7.443055555573665		0
7.4799999999813735		0
7.648333333316259		0
11.040833333332557		0
13.887222222227138		0
8.154722222243436		1
7.4799999999813735		1
7.929444444424007		1
10.90888888889458		1
13.887222222227138	13.88722222222714	1
7.5925		0
7.760833333362825		0
7.929444444424007		0
10.90888888889458		0
13.887222222227138		0
8.00528		0
8.041944444470573		0
7.929444444424007		0
10.90888888889458		0
13.887222222227138		0
8.286111111112405		0
7.4799999999813735		0
7.929444444424007		0
10.90888888889458		0
14.01888888888061		0
4.067777777789161	4.695835697103853	2
5.64194	5.014424638777081	2
7.78		2
10.90888888889458		2
14.01888888888061		2
7.5925		1
8.041944444470573		1
7.648333333316259		1
10.90888888889458	10.908888888894582	1
13.887222222227138		1
7.5925		1
7.760833333362825		1
7.78		1
10.90888888889458		1
13.738055555557366	13.738055555557365	1
7.443055555573665		0
7.760833333362825		0
7.78		0
10.90888888889458		0
13.887222222227138		0
7.5925		0
7.760833333362825		0
7.648333333316259		0
10.90888888889458		0
14.01888888888061		0
7.5925		0
7.760833333362825		0
7.648333333316259		0
11.040833333332557		0
13.887222222227138		0
9.84111	8.398255658955671	3
7.1994444444426335	8.717513400311422	3
7.648333333316259		3
11.470833333325572	11.395609736340589	3
14.168055555550382		3
2.6608333333279006	3.532134609889094	5
5.229444444470573	3.8484354930007183	5
4.272777777805459	4.073471127483044	5
6.129166666651145	6.5207834267703095	5
9.10944	9.425218520833628	5
2.3797222222201526		0
3.672777777770534		0
3.7091666666674428		0
6.129166666651145		0
2.641111111093778		0
2.5291666666744277	3.5024941475628535	5
4.104722222255077	3.81868	5
6.092777777812444	4.043659508927125	5
5.847777777758893	6.490806401628625	5
8.67917	9.395233951173573	5
1.4047222222434357	1.7396512684139949	4
2.267500000016298	2.0295634646162655	4
2.9986111111356877	2.2409881831970457	4
4.010555555578321	4.6476214456159495	4
3.6158333333441988		4
7.873611111135688	2.4774256202141007	4
1.2922222222550772	2.7853191583913985	4
1.7416666666977108	3.0060931416959695	4
3.0352777777588926		4
5.866944444424007	8.344831076977014	4
2.0988888888969086		0
7.892777777800802		0
7.648333333316259		0
10.90888888889458		0
13.887222222227138		0
1.5363888888969086	2.0220438884237937	5
2.135833333362825	2.32092	5
2.7169444444589317	2.537042415839991	5
4.44083	4.958041745573103	5
8.828611111093778	7.861255562109889	5
1.5363888888969086		0
2.829722222231794		0
7.648333333316259		0
4.572777777793817		0
13.887222222227138		0
1.2552777777891606	2.1668519524620287	4
1.4241666666930541	2.469188072467528	4
3.7091666666674428	2.6871070630347096	4
5.979444444470573	5.113499928442995	4
13.738055555557366		4
2.5291666666744277		0
3.5405555555480532		0
10.872222222213168		0
5.697777777793817		0
9.390833333367482		0
7.5925		0
7.4799999999813735		0
7.648333333316259		0
10.90888888889458		0
13.887222222227138		0
7.5925		0
7.4799999999813735		0
7.648333333316259		0
10.90888888889458		0
13.738055555557366		0
7.443055555573665		0
7.611666666693054		0
7.367499999993015		0
10.90888888889458		0
13.887222222227138		0
7.5925		0
7.760833333362825		0
7.648333333316259		0
10.90888888889458		0
14.01888888888061		0
7.5925		0
8.041944444470573		0
7.929444444424007		0
10.90888888889458		0
14.01888888888061		0
7.723888888896909		0
7.892777777800802		0
7.929444444424007		0
10.90888888889458		0
13.60611111111939		0
7.5925		0
7.892777777800802		0
7.929444444424007		0
10.75972222222481		0
13.887222222227138		0
7.5925		0
7.892777777800802		0
7.929444444424007		0
11.040833333332557		0
13.887222222227138		0
7.5925		0
7.892777777800802		0
7.78		0
10.90888888889458		0
14.168055555550382		0
7.5925		0
7.760833333362825		0
7.78		0
10.75972222222481		0
13.60611111111939		0
7.5925		0
7.760833333362825		0
7.648333333316259		0
10.90888888889458		0
13.887222222227138		0
7.5925		0
7.760833333362825		0
7.648333333316259		0
10.75972222222481		0
13.60611111111939		0
7.5925		0
7.760833333362825		0
7.648333333316259		0
10.75972222222481		0
13.887222222227138		0
7.5925		0
7.611666666693054		0
7.648333333316259		0
10.75972222222481		0
13.738055555557366		0
7.5925		0
7.4799999999813735		0
7.648333333316259		0
10.62833333335584		0
13.044722222257406		0
7.723888888896909		0
7.760833333362825		0
7.648333333316259		0
10.75972222222481		0
14.01888888888061		0
7.723888888896909		0
7.760833333362825		0
7.78		0
10.90888888889458		0
14.01888888888061		0
7.5925		0
6.916944444470573		0
7.648333333316259		0
10.90888888889458		0
13.887222222227138		0
7.723888888896909		0
7.611666666693054		0
7.78		0
10.90888888889458		0
14.01888888888061		0
7.5925		0
7.760833333362825		0
7.648333333316259		0
10.90888888889458		0
13.887222222227138		0
7.5925		0
7.4799999999813735		0
7.648333333316259		0
10.75972222222481		0
13.176111111126374		0
7.5925		0
7.760833333362825		0
7.648333333316259		0
10.75972222222481		0
13.176111111126374		0
7.5925		0
7.760833333362825		0
7.78		0
10.75972222222481		0
13.60611111111939		0
7.5925		0
7.611666666693054		0
7.929444444424007		0
10.346944444463588		0
13.738055555557366		0
7.5925		0
7.760833333362825		0
7.648333333316259		0
10.62833333335584		0
13.60611111111939		0
7.5925		0
7.760833333362825		0
7.367499999993015		0
10.62833333335584		0
13.457222222234122		0
7.5925		0
7.4799999999813735		0
7.086111111100763		0
10.346944444463588		0
13.60611111111939		0

## Sheet: Fig. 3de
r_pha	Vequintavirus
4.02e-09	FALSE
3.98e-09	FALSE
2.18e-06	FALSE
4.88e-07	FALSE
9.03e-07	FALSE
1.08e-06	FALSE
3.77e-07	FALSE
1.27e-09	FALSE
5.6e-07	FALSE
5.41e-07	FALSE
1.91e-07	FALSE
4.08e-08	FALSE
2.1e-06	FALSE
6.27e-08	FALSE
6.97e-07	FALSE
9.65e-07	FALSE
1.27e-08	FALSE
9.09e-10	FALSE
8.87e-10	FALSE
1.78e-09	FALSE
7.47e-08	FALSE
3.78e-08	FALSE
2.23e-08	FALSE
2.71e-07	FALSE
1.74e-09	FALSE
4.98e-09	FALSE
9.84e-09	FALSE
2.76e-08	FALSE
9.97e-08	FALSE
7.49e-08	FALSE
1.53e-06	FALSE
5.23e-07	FALSE
4.09e-08	FALSE
1.6e-07	FALSE
4.89e-08	FALSE
4.71e-08	FALSE
3.26e-07	FALSE
2.52e-08	FALSE
3.95e-08	FALSE
1.01e-07	FALSE
8.16e-10	FALSE
7.2e-07	FALSE
8.66e-08	FALSE
2.52e-07	FALSE
5.63e-08	FALSE
2e-06	FALSE
4.03e-07	FALSE
	TRUE
7.88e-10	TRUE
	TRUE
	TRUE
	TRUE
5.15e-08	TRUE
8.66e-10	TRUE
9.53e-10	TRUE
	TRUE
	TRUE
	TRUE
4.67e-10	TRUE
2.28e-07	FALSE
	FALSE
2.37e-07	FALSE
2.47e-06	FALSE
8.99e-07	FALSE
	FALSE
1.66e-06	FALSE
	FALSE
1.36e-06	FALSE
	FALSE

## Sheet: Fig. 4a
Drug [MIC]	t(h)	Luminescence	Drug
0	0.4666666666666667	30063	NIT
0	0.55	37196	NIT
0	0.6333333333333333	43149	NIT
0	0.7166666666666667	46215	NIT
0	0.8	47797	NIT
0	0.8833333333333333	49428	NIT
0	0.9666666666666667	51102	NIT
0	1.05	54249	NIT
0	1.1333333333333333	56910	NIT
0	1.2166666666666668	61477	NIT
0	1.3	67727	NIT
0	1.3833333333333333	73309	NIT
0	1.4666666666666668	81798	NIT
0	1.5499999999999998	91021	NIT
0	1.6333333333333333	99684	NIT
0	1.7166666666666668	107420	NIT
0	1.7999999999999998	113573	NIT
0	1.8833333333333333	123446	NIT
0	1.9666666666666668	126364	NIT
0	2.05	134595	NIT
0	2.1333333333333333	131416	NIT
0	2.216666666666667	128904	NIT
0	2.3	123983	NIT
0	2.3833333333333333	113242	NIT
0	2.466666666666667	99429	NIT
0	2.55	82047	NIT
0	2.6333333333333333	65747	NIT
0	2.7166666666666663	48016	NIT
0	2.8	32829	NIT
0	2.8833333333333333	20571	NIT
0	2.9666666666666663	11422	NIT
0	3.05	6507	NIT
0	3.1333333333333333	3973	NIT
0	3.2166666666666663	3359	NIT
0	3.3	3113	NIT
0	3.3833333333333333	2934	NIT
0	3.466666666666667	2896	NIT
0	3.55	2725	NIT
0	3.6333333333333333	2940	NIT
0	3.7166666666666663	2789	NIT
0	3.8	2701	NIT
0	3.8833333333333333	2715	NIT
0	3.9666666666666663	2729	NIT
0	4.05	2749	NIT
0	4.133333333333334	2627	NIT
0	4.216666666666667	2678	NIT
0	4.3	2635	NIT
0	4.383333333333334	2785	NIT
0	4.466666666666667	2517	NIT
0	4.550000000000001	2857	NIT
0	4.633333333333334	2738	NIT
0	4.716666666666667	2894	NIT
0	4.800000000000001	2722	NIT
0	4.883333333333334	2630	NIT
0	4.966666666666667	2742	NIT
0	5.050000000000001	2652	NIT
0	5.133333333333334	2804	NIT
0	5.216666666666667	2607	NIT
0	5.300000000000001	2577	NIT
0	5.383333333333334	2481	NIT
0	5.466666666666667	2305	NIT
0	5.550000000000001	2311	NIT
0	5.633333333333334	2282	NIT
0	5.716666666666667	2200	NIT
0	5.800000000000001	2006	NIT
0	5.883333333333334	2029	NIT
0	5.966666666666667	2026	NIT
0	6.050000000000001	2116	NIT
0	6.133333333333334	2018	NIT
0	6.216666666666667	2004	NIT
0	6.300000000000001	1869	NIT
0	6.383333333333334	1870	NIT
0	6.466666666666667	1648	NIT
0	6.550000000000001	1659	NIT
0	6.633333333333334	1603	NIT
0	6.716666666666667	1514	NIT
0	6.800000000000001	1436	NIT
0	6.883333333333334	1508	NIT
0	6.966666666666667	1363	NIT
0	7.050000000000001	1267	NIT
0	7.133333333333334	1359	NIT
0	7.216666666666667	1276	NIT
0	7.300000000000001	1190	NIT
0	7.383333333333334	1214	NIT
0	7.466666666666667	1217	NIT
0	7.550000000000001	1194	NIT
0	7.633333333333334	1153	NIT
0	7.716666666666667	1199	NIT
0	7.800000000000001	1183	NIT
0	7.883333333333334	1242	NIT
0	7.966666666666667	1194	NIT
0	8.05	1073	NIT
0	8.133333333333333	1097	NIT
0	8.216666666666667	1165	NIT
0	8.3	1145	NIT
0	8.383333333333333	1032	NIT
0	8.466666666666667	1073	NIT
0	8.55	1105	NIT
0	8.633333333333333	1183	NIT
0	8.716666666666667	1189	NIT
0	8.8	1142	NIT
0	8.883333333333333	1080	NIT
0	8.966666666666667	1098	NIT
0	9.05	1241	NIT
0	9.133333333333333	1176	NIT
0	9.216666666666667	1353	NIT
0	9.3	1412	NIT
0	9.383333333333333	1399	NIT
0	9.466666666666667	1406	NIT
0	9.55	1529	NIT
0	9.633333333333333	1629	NIT
0	9.716666666666667	1594	NIT
0	9.8	1651	NIT
0	9.883333333333333	1738	NIT
0	9.966666666666667	1936	NIT
0	10.05	1936	NIT
0	10.133333333333333	2243	NIT
0	10.216666666666667	2389	NIT
0	10.3	2399	NIT
0	10.383333333333333	2509	NIT
0	10.466666666666667	2584	NIT
0	10.55	2917	NIT
0	10.633333333333333	3269	NIT
0	10.716666666666667	3563	NIT
0	10.8	3916	NIT
0	10.883333333333333	4118	NIT
0	10.966666666666667	4341	NIT
0	11.05	4777	NIT
0	11.133333333333333	4979	NIT
0	11.216666666666667	5549	NIT
0	11.3	6031	NIT
0	11.383333333333333	6743	NIT
0	11.466666666666667	7264	NIT
0	11.55	7685	NIT
0	11.633333333333333	8894	NIT
0	11.716666666666667	9532	NIT
0	11.8	10444	NIT
0	11.883333333333333	11398	NIT
0	11.966666666666667	12227	NIT
0	12.05	13576	NIT
0	12.133333333333333	14931	NIT
0	12.216666666666667	16325	NIT
0	12.3	17774	NIT
0	12.383333333333333	19644	NIT
0	12.466666666666667	21209	NIT
0	12.55	22969	NIT
0	12.633333333333333	25336	NIT
0	12.716666666666667	27522	NIT
0	12.8	29810	NIT
0	12.883333333333333	33249	NIT
0	12.966666666666667	35544	NIT
0	13.05	39276	NIT
0	13.133333333333333	43762	NIT
0	13.216666666666667	47171	NIT
0	13.3	52584	NIT
0	13.383333333333333	57352	NIT
0	13.466666666666667	63515	NIT
0	13.55	68958	NIT
0	13.633333333333333	75243	NIT
0	13.716666666666667	83405	NIT
0	13.8	92441	NIT
0	13.883333333333333	100851	NIT
0	13.966666666666667	108351	NIT
0	14.05	117908	NIT
0	14.133333333333333	132986	NIT
0	14.216666666666667	144536	NIT
0	14.3	158043	NIT
0	14.383333333333333	170730	NIT
0	14.466666666666667	190697	NIT
0	14.55	204145	NIT
0	14.633333333333333	219495	NIT
0	14.716666666666667	244661	NIT
0	14.8	276654	NIT
0	14.883333333333333	308652	NIT
0	14.966666666666667	338992	NIT
0	15.05	381321	NIT
0	15.133333333333333	421637	NIT
0	15.216666666666667	458211	NIT
0	15.3	503916	NIT
0	15.383333333333333	554432	NIT
0	15.466666666666667	615831	NIT
0	15.55	690327	NIT
0	15.633333333333333	733578	NIT
0	15.716666666666667	788210	NIT
0	15.8	766474	NIT
0	15.883333333333333	698323	NIT
0	15.966666666666667	640135	NIT
0	16.05	635120	NIT
0	16.133333333333333	735955	NIT
0	16.216666666666665	835285	NIT
0	16.3	892920	NIT
0	16.383333333333333	951104	NIT
0	16.466666666666665	981221	NIT
0	16.549999999999997	1007371	NIT
0	16.633333333333333	1036013	NIT
0	16.716666666666665	1060886	NIT
0	16.799999999999997	1087069	NIT
0	16.883333333333333	1100416	NIT
0	16.966666666666665	1129836	NIT
0	17.049999999999997	1150370	NIT
0	17.133333333333333	1139632	NIT
0	17.216666666666665	1166696	NIT
0	17.299999999999997	1177121	NIT
0	17.383333333333333	1159032	NIT
0	17.466666666666665	1149530	NIT
0	17.549999999999997	1118133	NIT
0	17.633333333333333	1084963	NIT
0	17.716666666666665	1071361	NIT
0	17.799999999999997	1036607	NIT
0	17.883333333333333	1028168	NIT
0	17.966666666666665	996992	NIT
0	18.049999999999997	972109	NIT
0	18.133333333333333	937484	NIT
0	18.216666666666665	913994	NIT
0	18.299999999999997	869702	NIT
0	18.383333333333333	865611	NIT
0.017558	0.4666666666666667	45275	NIT
0.017558	0.55	54933	NIT
0.017558	0.6333333333333333	63940	NIT
0.017558	0.7166666666666667	67541	NIT
0.017558	0.8	71561	NIT
0.017558	0.8833333333333333	72916	NIT
0.017558	0.9666666666666667	75786	NIT
0.017558	1.05	81909	NIT
0.017558	1.1333333333333333	89148	NIT
0.017558	1.2166666666666668	97114	NIT
0.017558	1.3	108292	NIT
0.017558	1.3833333333333333	118760	NIT
0.017558	1.4666666666666668	129202	NIT
0.017558	1.5499999999999998	142786	NIT
0.017558	1.6333333333333333	153594	NIT
0.017558	1.7166666666666668	164888	NIT
0.017558	1.7999999999999998	171412	NIT
0.017558	1.8833333333333333	181545	NIT
0.017558	1.9666666666666668	189609	NIT
0.017558	2.05	193703	NIT
0.017558	2.1333333333333333	190984	NIT
0.017558	2.216666666666667	183210	NIT
0.017558	2.3	169622	NIT
0.017558	2.3833333333333333	147517	NIT
0.017558	2.466666666666667	124841	NIT
0.017558	2.55	97946	NIT
0.017558	2.6333333333333333	73047	NIT
0.017558	2.7166666666666663	49134	NIT
0.017558	2.8	29977	NIT
0.017558	2.8833333333333333	16472	NIT
0.017558	2.9666666666666663	9478	NIT
0.017558	3.05	6488	NIT
0.017558	3.1333333333333333	5607	NIT
0.017558	3.2166666666666663	5211	NIT
0.017558	3.3	4921	NIT
0.017558	3.3833333333333333	4744	NIT
0.017558	3.466666666666667	4708	NIT
0.017558	3.55	4646	NIT
0.017558	3.6333333333333333	4386	NIT
0.017558	3.7166666666666663	4051	NIT
0.017558	3.8	4081	NIT
0.017558	3.8833333333333333	4204	NIT
0.017558	3.9666666666666663	4324	NIT
0.017558	4.05	3976	NIT
0.017558	4.133333333333334	4110	NIT
0.017558	4.216666666666667	4010	NIT
0.017558	4.3	3863	NIT
0.017558	4.383333333333334	4028	NIT
0.017558	4.466666666666667	4019	NIT
0.017558	4.550000000000001	4326	NIT
0.017558	4.633333333333334	4468	NIT
0.017558	4.716666666666667	4386	NIT
0.017558	4.800000000000001	4299	NIT
0.017558	4.883333333333334	4060	NIT
0.017558	4.966666666666667	4090	NIT
0.017558	5.050000000000001	4197	NIT
0.017558	5.133333333333334	4018	NIT
0.017558	5.216666666666667	4038	NIT
0.017558	5.300000000000001	3694	NIT
0.017558	5.383333333333334	3624	NIT
0.017558	5.466666666666667	3600	NIT
0.017558	5.550000000000001	3640	NIT
0.017558	5.633333333333334	3416	NIT
0.017558	5.716666666666667	3485	NIT
0.017558	5.800000000000001	3205	NIT
0.017558	5.883333333333334	3165	NIT
0.017558	5.966666666666667	2990	NIT
0.017558	6.050000000000001	2889	NIT
0.017558	6.133333333333334	2763	NIT
0.017558	6.216666666666667	2591	NIT
0.017558	6.300000000000001	2424	NIT
0.017558	6.383333333333334	2326	NIT
0.017558	6.466666666666667	2254	NIT
0.017558	6.550000000000001	2172	NIT
0.017558	6.633333333333334	1904	NIT
0.017558	6.716666666666667	1714	NIT
0.017558	6.800000000000001	1663	NIT
0.017558	6.883333333333334	1582	NIT
0.017558	6.966666666666667	1554	NIT
0.017558	7.050000000000001	1567	NIT
0.017558	7.133333333333334	1399	NIT
0.017558	7.216666666666667	1297	NIT
0.017558	7.300000000000001	1279	NIT
0.017558	7.383333333333334	1265	NIT
0.017558	7.466666666666667	1143	NIT
0.017558	7.550000000000001	1224	NIT
0.017558	7.633333333333334	1261	NIT
0.017558	7.716666666666667	1303	NIT
0.017558	7.800000000000001	1193	NIT
0.017558	7.883333333333334	1196	NIT
0.017558	7.966666666666667	1204	NIT
0.017558	8.05	1199	NIT
0.017558	8.133333333333333	1283	NIT
0.017558	8.216666666666667	1144	NIT
0.017558	8.3	1323	NIT
0.017558	8.383333333333333	1380	NIT
0.017558	8.466666666666667	1333	NIT
0.017558	8.55	1309	NIT
0.017558	8.633333333333333	1500	NIT
0.017558	8.716666666666667	1443	NIT
0.017558	8.8	1533	NIT
0.017558	8.883333333333333	1566	NIT
0.017558	8.966666666666667	1552	NIT
0.017558	9.05	1660	NIT
0.017558	9.133333333333333	1853	NIT
0.017558	9.216666666666667	1999	NIT
0.017558	9.3	2035	NIT
0.017558	9.383333333333333	2061	NIT
0.017558	9.466666666666667	2240	NIT
0.017558	9.55	2325	NIT
0.017558	9.633333333333333	2691	NIT
0.017558	9.716666666666667	2894	NIT
0.017558	9.8	2973	NIT
0.017558	9.883333333333333	3272	NIT
0.017558	9.966666666666667	3588	NIT
0.017558	10.05	3895	NIT
0.017558	10.133333333333333	4073	NIT
0.017558	10.216666666666667	4313	NIT
0.017558	10.3	5020	NIT
0.017558	10.383333333333333	5442	NIT
0.017558	10.466666666666667	5879	NIT
0.017558	10.55	6096	NIT
0.017558	10.633333333333333	6794	NIT
0.017558	10.716666666666667	7328	NIT
0.017558	10.8	8192	NIT
0.017558	10.883333333333333	9048	NIT
0.017558	10.966666666666667	9978	NIT
0.017558	11.05	10694	NIT
0.017558	11.133333333333333	11868	NIT
0.017558	11.216666666666667	13141	NIT
0.017558	11.3	14437	NIT
0.017558	11.383333333333333	15507	NIT
0.017558	11.466666666666667	17259	NIT
0.017558	11.55	18737	NIT
0.017558	11.633333333333333	20833	NIT
0.017558	11.716666666666667	22674	NIT
0.017558	11.8	25280	NIT
0.017558	11.883333333333333	27460	NIT
0.017558	11.966666666666667	29719	NIT
0.017558	12.05	32701	NIT
0.017558	12.133333333333333	35371	NIT
0.017558	12.216666666666667	37936	NIT
0.017558	12.3	41744	NIT
0.017558	12.383333333333333	44798	NIT
0.017558	12.466666666666667	48782	NIT
0.017558	12.55	52887	NIT
0.017558	12.633333333333333	58491	NIT
0.017558	12.716666666666667	63773	NIT
0.017558	12.8	70927	NIT
0.017558	12.883333333333333	77764	NIT
0.017558	12.966666666666667	84791	NIT
0.017558	13.05	92720	NIT
0.017558	13.133333333333333	100914	NIT
0.017558	13.216666666666667	108045	NIT
0.017558	13.3	121046	NIT
0.017558	13.383333333333333	131327	NIT
0.017558	13.466666666666667	140599	NIT
0.017558	13.55	152761	NIT
0.017558	13.633333333333333	170418	NIT
0.017558	13.716666666666667	187095	NIT
0.017558	13.8	205567	NIT
0.017558	13.883333333333333	226523	NIT
0.017558	13.966666666666667	252139	NIT
0.017558	14.05	273413	NIT
0.017558	14.133333333333333	305819	NIT
0.017558	14.216666666666667	336933	NIT
0.017558	14.3	359544	NIT
0.017558	14.383333333333333	399253	NIT
0.017558	14.466666666666667	437414	NIT
0.017558	14.55	484490	NIT
0.017558	14.633333333333333	542078	NIT
0.017558	14.716666666666667	593610	NIT
0.017558	14.8	663254	NIT
0.017558	14.883333333333333	737903	NIT
0.017558	14.966666666666667	813508	NIT
0.017558	15.05	840774	NIT
0.017558	15.133333333333333	924005	NIT
0.017558	15.216666666666667	873810	NIT
0.017558	15.3	828616	NIT
0.017558	15.383333333333333	827168	NIT
0.017558	15.466666666666667	814014	NIT
0.017558	15.55	792864	NIT
0.017558	15.633333333333333	772987	NIT
0.017558	15.716666666666667	789850	NIT
0.017558	15.8	824477	NIT
0.017558	15.883333333333333	886190	NIT
0.017558	15.966666666666667	913062	NIT
0.017558	16.05	960059	NIT
0.017558	16.133333333333333	994505	NIT
0.017558	16.216666666666665	1031988	NIT
0.017558	16.3	1074471	NIT
0.017558	16.383333333333333	1078064	NIT
0.017558	16.466666666666665	1113460	NIT
0.017558	16.549999999999997	1120620	NIT
0.017558	16.633333333333333	1160452	NIT
0.017558	16.716666666666665	1147586	NIT
0.017558	16.799999999999997	1138411	NIT
0.017558	16.883333333333333	1115411	NIT
0.017558	16.966666666666665	1089701	NIT
0.017558	17.049999999999997	1076508	NIT
0.017558	17.133333333333333	1079269	NIT
0.017558	17.216666666666665	1060473	NIT
0.017558	17.299999999999997	1041415	NIT
0.017558	17.383333333333333	1030372	NIT
0.017558	17.466666666666665	1010779	NIT
0.017558	17.549999999999997	1052350	NIT
0.017558	17.633333333333333	1053401	NIT
0.017558	17.716666666666665	1032265	NIT
0.017558	17.799999999999997	1016271	NIT
0.017558	17.883333333333333	1024107	NIT
0.017558	17.966666666666665	999536	NIT
0.017558	18.049999999999997	937718	NIT
0.017558	18.133333333333333	932875	NIT
0.017558	18.216666666666665	915792	NIT
0.017558	18.299999999999997	896880	NIT
0.017558	18.383333333333333	887975	NIT
0.026337	0.4666666666666667	21879	NIT
0.026337	0.55	25837	NIT
0.026337	0.6333333333333333	29388	NIT
0.026337	0.7166666666666667	31870	NIT
0.026337	0.8	33588	NIT
0.026337	0.8833333333333333	34323	NIT
0.026337	0.9666666666666667	36330	NIT
0.026337	1.05	38106	NIT
0.026337	1.1333333333333333	40287	NIT
0.026337	1.2166666666666668	42716	NIT
0.026337	1.3	46443	NIT
0.026337	1.3833333333333333	48893	NIT
0.026337	1.4666666666666668	53977	NIT
0.026337	1.5499999999999998	59215	NIT
0.026337	1.6333333333333333	65864	NIT
0.026337	1.7166666666666668	71783	NIT
0.026337	1.7999999999999998	79806	NIT
0.026337	1.8833333333333333	87999	NIT
0.026337	1.9666666666666668	94584	NIT
0.026337	2.05	100559	NIT
0.026337	2.1333333333333333	105482	NIT
0.026337	2.216666666666667	108959	NIT
0.026337	2.3	106256	NIT
0.026337	2.3833333333333333	105512	NIT
0.026337	2.466666666666667	98555	NIT
0.026337	2.55	89099	NIT
0.026337	2.6333333333333333	75175	NIT
0.026337	2.7166666666666663	62258	NIT
0.026337	2.8	48526	NIT
0.026337	2.8833333333333333	35938	NIT
0.026337	2.9666666666666663	25092	NIT
0.026337	3.05	15900	NIT
0.026337	3.1333333333333333	9442	NIT
0.026337	3.2166666666666663	5719	NIT
0.026337	3.3	4256	NIT
0.026337	3.3833333333333333	3845	NIT
0.026337	3.466666666666667	3945	NIT
0.026337	3.55	3793	NIT
0.026337	3.6333333333333333	3364	NIT
0.026337	3.7166666666666663	3565	NIT
0.026337	3.8	3436	NIT
0.026337	3.8833333333333333	3468	NIT
0.026337	3.9666666666666663	3649	NIT
0.026337	4.05	3381	NIT
0.026337	4.133333333333334	3579	NIT
0.026337	4.216666666666667	3369	NIT
0.026337	4.3	3553	NIT
0.026337	4.383333333333334	3566	NIT
0.026337	4.466666666666667	3699	NIT
0.026337	4.550000000000001	3838	NIT
0.026337	4.633333333333334	3769	NIT
0.026337	4.716666666666667	3735	NIT
0.026337	4.800000000000001	3767	NIT
0.026337	4.883333333333334	3735	NIT
0.026337	4.966666666666667	3691	NIT
0.026337	5.050000000000001	3755	NIT
0.026337	5.133333333333334	3641	NIT
0.026337	5.216666666666667	3914	NIT
0.026337	5.300000000000001	4043	NIT
0.026337	5.383333333333334	3855	NIT
0.026337	5.466666666666667	3542	NIT
0.026337	5.550000000000001	3535	NIT
0.026337	5.633333333333334	3549	NIT
0.026337	5.716666666666667	3395	NIT
0.026337	5.800000000000001	3403	NIT
0.026337	5.883333333333334	3033	NIT
0.026337	5.966666666666667	3174	NIT
0.026337	6.050000000000001	2940	NIT
0.026337	6.133333333333334	2767	NIT
0.026337	6.216666666666667	2849	NIT
0.026337	6.300000000000001	2471	NIT
0.026337	6.383333333333334	2647	NIT
0.026337	6.466666666666667	2321	NIT
0.026337	6.550000000000001	2077	NIT
0.026337	6.633333333333334	2007	NIT
0.026337	6.716666666666667	1607	NIT
0.026337	6.800000000000001	1657	NIT
0.026337	6.883333333333334	1356	NIT
0.026337	6.966666666666667	1328	NIT
0.026337	7.050000000000001	1223	NIT
0.026337	7.133333333333334	1187	NIT
0.026337	7.216666666666667	1120	NIT
0.026337	7.300000000000001	1034	NIT
0.026337	7.383333333333334	1093	NIT
0.026337	7.466666666666667	1052	NIT
0.026337	7.550000000000001	940	NIT
0.026337	7.633333333333334	875	NIT
0.026337	7.716666666666667	1003	NIT
0.026337	7.800000000000001	1043	NIT
0.026337	7.883333333333334	979	NIT
0.026337	7.966666666666667	1016	NIT
0.026337	8.05	1021	NIT
0.026337	8.133333333333333	1006	NIT
0.026337	8.216666666666667	1019	NIT
0.026337	8.3	1016	NIT
0.026337	8.383333333333333	1267	NIT
0.026337	8.466666666666667	1192	NIT
0.026337	8.55	1236	NIT
0.026337	8.633333333333333	1248	NIT
0.026337	8.716666666666667	1331	NIT
0.026337	8.8	1336	NIT
0.026337	8.883333333333333	1503	NIT
0.026337	8.966666666666667	1471	NIT
0.026337	9.05	1636	NIT
0.026337	9.133333333333333	1780	NIT
0.026337	9.216666666666667	1810	NIT
0.026337	9.3	1919	NIT
0.026337	9.383333333333333	2053	NIT
0.026337	9.466666666666667	2304	NIT
0.026337	9.55	2430	NIT
0.026337	9.633333333333333	2587	NIT
0.026337	9.716666666666667	2921	NIT
0.026337	9.8	3263	NIT
0.026337	9.883333333333333	3590	NIT
0.026337	9.966666666666667	3718	NIT
0.026337	10.05	4214	NIT
0.026337	10.133333333333333	4612	NIT
0.026337	10.216666666666667	4884	NIT
0.026337	10.3	5293	NIT
0.026337	10.383333333333333	5897	NIT
0.026337	10.466666666666667	6560	NIT
0.026337	10.55	7425	NIT
0.026337	10.633333333333333	7620	NIT
0.026337	10.716666666666667	8467	NIT
0.026337	10.8	9356	NIT
0.026337	10.883333333333333	10347	NIT
0.026337	10.966666666666667	11270	NIT
0.026337	11.05	12461	NIT
0.026337	11.133333333333333	13501	NIT
0.026337	11.216666666666667	14992	NIT
0.026337	11.3	16211	NIT
0.026337	11.383333333333333	17928	NIT
0.026337	11.466666666666667	19055	NIT
0.026337	11.55	21429	NIT
0.026337	11.633333333333333	23131	NIT
0.026337	11.716666666666667	25691	NIT
0.026337	11.8	28287	NIT
0.026337	11.883333333333333	30442	NIT
0.026337	11.966666666666667	33590	NIT
0.026337	12.05	36845	NIT
0.026337	12.133333333333333	41016	NIT
0.026337	12.216666666666667	45523	NIT
0.026337	12.3	50052	NIT
0.026337	12.383333333333333	54889	NIT
0.026337	12.466666666666667	60377	NIT
0.026337	12.55	66234	NIT
0.026337	12.633333333333333	71877	NIT
0.026337	12.716666666666667	77830	NIT
0.026337	12.8	85436	NIT
0.026337	12.883333333333333	93217	NIT
0.026337	12.966666666666667	102524	NIT
0.026337	13.05	113401	NIT
0.026337	13.133333333333333	123445	NIT
0.026337	13.216666666666667	133094	NIT
0.026337	13.3	142923	NIT
0.026337	13.383333333333333	157555	NIT
0.026337	13.466666666666667	170685	NIT
0.026337	13.55	187114	NIT
0.026337	13.633333333333333	195628	NIT
0.026337	13.716666666666667	207648	NIT
0.026337	13.8	216047	NIT
0.026337	13.883333333333333	229850	NIT
0.026337	13.966666666666667	231425	NIT
0.026337	14.05	223735	NIT
0.026337	14.133333333333333	204436	NIT
0.026337	14.216666666666667	184932	NIT
0.026337	14.3	147644	NIT
0.026337	14.383333333333333	112034	NIT
0.026337	14.466666666666667	73105	NIT
0.026337	14.55	43640	NIT
0.026337	14.633333333333333	25713	NIT
0.026337	14.716666666666667	17735	NIT
0.026337	14.8	13373	NIT
0.026337	14.883333333333333	11294	NIT
0.026337	14.966666666666667	9749	NIT
0.026337	15.05	7956	NIT
0.026337	15.133333333333333	7076	NIT
0.026337	15.216666666666667	6476	NIT
0.026337	15.3	6111	NIT
0.026337	15.383333333333333	5848	NIT
0.026337	15.466666666666667	5508	NIT
0.026337	15.55	5309	NIT
0.026337	15.633333333333333	5189	NIT
0.026337	15.716666666666667	4944	NIT
0.026337	15.8	5136	NIT
0.026337	15.883333333333333	4727	NIT
0.026337	15.966666666666667	4881	NIT
0.026337	16.05	4773	NIT
0.026337	16.133333333333333	4803	NIT
0.026337	16.216666666666665	4659	NIT
0.026337	16.3	4931	NIT
0.026337	16.383333333333333	4653	NIT
0.026337	16.466666666666665	4665	NIT
0.026337	16.549999999999997	4697	NIT
0.026337	16.633333333333333	4585	NIT
0.026337	16.716666666666665	4544	NIT
0.026337	16.799999999999997	4674	NIT
0.026337	16.883333333333333	4465	NIT
0.026337	16.966666666666665	4355	NIT
0.026337	17.049999999999997	4360	NIT
0.026337	17.133333333333333	4205	NIT
0.026337	17.216666666666665	4284	NIT
0.026337	17.299999999999997	4173	NIT
0.026337	17.383333333333333	4294	NIT
0.026337	17.466666666666665	3928	NIT
0.026337	17.549999999999997	4169	NIT
0.026337	17.633333333333333	4087	NIT
0.026337	17.716666666666665	4363	NIT
0.026337	17.799999999999997	4026	NIT
0.026337	17.883333333333333	3935	NIT
0.026337	17.966666666666665	3955	NIT
0.026337	18.049999999999997	3728	NIT
0.026337	18.133333333333333	3769	NIT
0.026337	18.216666666666665	3762	NIT
0.026337	18.299999999999997	3722	NIT
0.026337	18.383333333333333	3670	NIT
0.0395055	0.4666666666666667	37325	NIT
0.0395055	0.55	42781	NIT
0.0395055	0.6333333333333333	48050	NIT
0.0395055	0.7166666666666667	50548	NIT
0.0395055	0.8	53488	NIT
0.0395055	0.8833333333333333	54142	NIT
0.0395055	0.9666666666666667	56861	NIT
0.0395055	1.05	59312	NIT
0.0395055	1.1333333333333333	63890	NIT
0.0395055	1.2166666666666668	69982	NIT
0.0395055	1.3	76818	NIT
0.0395055	1.3833333333333333	85312	NIT
0.0395055	1.4666666666666668	91622	NIT
0.0395055	1.5499999999999998	101997	NIT
0.0395055	1.6333333333333333	110271	NIT
0.0395055	1.7166666666666668	117905	NIT
0.0395055	1.7999999999999998	125948	NIT
0.0395055	1.8833333333333333	134556	NIT
0.0395055	1.9666666666666668	139408	NIT
0.0395055	2.05	151424	NIT
0.0395055	2.1333333333333333	148330	NIT
0.0395055	2.216666666666667	149876	NIT
0.0395055	2.3	142556	NIT
0.0395055	2.3833333333333333	137003	NIT
0.0395055	2.466666666666667	119602	NIT
0.0395055	2.55	105313	NIT
0.0395055	2.6333333333333333	85316	NIT
0.0395055	2.7166666666666663	65208	NIT
0.0395055	2.8	45608	NIT
0.0395055	2.8833333333333333	29228	NIT
0.0395055	2.9666666666666663	17413	NIT
0.0395055	3.05	10932	NIT
0.0395055	3.1333333333333333	7649	NIT
0.0395055	3.2166666666666663	6431	NIT
0.0395055	3.3	6006	NIT
0.0395055	3.3833333333333333	5590	NIT
0.0395055	3.466666666666667	5408	NIT
0.0395055	3.55	5118	NIT
0.0395055	3.6333333333333333	4953	NIT
0.0395055	3.7166666666666663	4964	NIT
0.0395055	3.8	4935	NIT
0.0395055	3.8833333333333333	4922	NIT
0.0395055	3.9666666666666663	4624	NIT
0.0395055	4.05	4472	NIT
0.0395055	4.133333333333334	4268	NIT
0.0395055	4.216666666666667	4118	NIT
0.0395055	4.3	4142	NIT
0.0395055	4.383333333333334	4054	NIT
0.0395055	4.466666666666667	4085	NIT
0.0395055	4.550000000000001	4119	NIT
0.0395055	4.633333333333334	4142	NIT
0.0395055	4.716666666666667	4112	NIT
0.0395055	4.800000000000001	3803	NIT
0.0395055	4.883333333333334	3963	NIT
0.0395055	4.966666666666667	3582	NIT
0.0395055	5.050000000000001	3802	NIT
0.0395055	5.133333333333334	3724	NIT
0.0395055	5.216666666666667	3812	NIT
0.0395055	5.300000000000001	3772	NIT
0.0395055	5.383333333333334	3568	NIT
0.0395055	5.466666666666667	3570	NIT
0.0395055	5.550000000000001	3314	NIT
0.0395055	5.633333333333334	3139	NIT
0.0395055	5.716666666666667	3163	NIT
0.0395055	5.800000000000001	2769	NIT
0.0395055	5.883333333333334	2866	NIT
0.0395055	5.966666666666667	2631	NIT
0.0395055	6.050000000000001	2475	NIT
0.0395055	6.133333333333334	2413	NIT
0.0395055	6.216666666666667	1948	NIT
0.0395055	6.300000000000001	2207	NIT
0.0395055	6.383333333333334	1965	NIT
0.0395055	6.466666666666667	1773	NIT
0.0395055	6.550000000000001	1794	NIT
0.0395055	6.633333333333334	1785	NIT
0.0395055	6.716666666666667	1602	NIT
0.0395055	6.800000000000001	1575	NIT
0.0395055	6.883333333333334	1500	NIT
0.0395055	6.966666666666667	1454	NIT
0.0395055	7.050000000000001	1270	NIT
0.0395055	7.133333333333334	1409	NIT
0.0395055	7.216666666666667	1120	NIT
0.0395055	7.300000000000001	1306	NIT
0.0395055	7.383333333333334	1272	NIT
0.0395055	7.466666666666667	1314	NIT
0.0395055	7.550000000000001	1214	NIT
0.0395055	7.633333333333334	1260	NIT
0.0395055	7.716666666666667	1304	NIT
0.0395055	7.800000000000001	1344	NIT
0.0395055	7.883333333333334	1354	NIT
0.0395055	7.966666666666667	1286	NIT
0.0395055	8.05	1362	NIT
0.0395055	8.133333333333333	1477	NIT
0.0395055	8.216666666666667	1503	NIT
0.0395055	8.3	1636	NIT
0.0395055	8.383333333333333	1665	NIT
0.0395055	8.466666666666667	1642	NIT
0.0395055	8.55	1943	NIT
0.0395055	8.633333333333333	1847	NIT
0.0395055	8.716666666666667	2077	NIT
0.0395055	8.8	2231	NIT
0.0395055	8.883333333333333	2270	NIT
0.0395055	8.966666666666667	2627	NIT
0.0395055	9.05	2725	NIT
0.0395055	9.133333333333333	2878	NIT
0.0395055	9.216666666666667	3115	NIT
0.0395055	9.3	3540	NIT
0.0395055	9.383333333333333	3664	NIT
0.0395055	9.466666666666667	4054	NIT
0.0395055	9.55	4612	NIT
0.0395055	9.633333333333333	4696	NIT
0.0395055	9.716666666666667	5116	NIT
0.0395055	9.8	5568	NIT
0.0395055	9.883333333333333	6277	NIT
0.0395055	9.966666666666667	6710	NIT
0.0395055	10.05	7409	NIT
0.0395055	10.133333333333333	7909	NIT
0.0395055	10.216666666666667	8673	NIT
0.0395055	10.3	9575	NIT
0.0395055	10.383333333333333	10747	NIT
0.0395055	10.466666666666667	11576	NIT
0.0395055	10.55	12636	NIT
0.0395055	10.633333333333333	13471	NIT
0.0395055	10.716666666666667	15101	NIT
0.0395055	10.8	16557	NIT
0.0395055	10.883333333333333	17869	NIT
0.0395055	10.966666666666667	19702	NIT
0.0395055	11.05	21420	NIT
0.0395055	11.133333333333333	23267	NIT
0.0395055	11.216666666666667	25186	NIT
0.0395055	11.3	28121	NIT
0.0395055	11.383333333333333	29714	NIT
0.0395055	11.466666666666667	32416	NIT
0.0395055	11.55	35638	NIT
0.0395055	11.633333333333333	38884	NIT
0.0395055	11.716666666666667	43167	NIT
0.0395055	11.8	46547	NIT
0.0395055	11.883333333333333	50577	NIT
0.0395055	11.966666666666667	56046	NIT
0.0395055	12.05	62115	NIT
0.0395055	12.133333333333333	68081	NIT
0.0395055	12.216666666666667	73626	NIT
0.0395055	12.3	82088	NIT
0.0395055	12.383333333333333	89781	NIT
0.0395055	12.466666666666667	97832	NIT
0.0395055	12.55	106008	NIT
0.0395055	12.633333333333333	115921	NIT
0.0395055	12.716666666666667	128189	NIT
0.0395055	12.8	139312	NIT
0.0395055	12.883333333333333	152991	NIT
0.0395055	12.966666666666667	162854	NIT
0.0395055	13.05	177423	NIT
0.0395055	13.133333333333333	195798	NIT
0.0395055	13.216666666666667	216853	NIT
0.0395055	13.3	242454	NIT
0.0395055	13.383333333333333	272845	NIT
0.0395055	13.466666666666667	297297	NIT
0.0395055	13.55	324407	NIT
0.0395055	13.633333333333333	363373	NIT
0.0395055	13.716666666666667	400460	NIT
0.0395055	13.8	439010	NIT
0.0395055	13.883333333333333	474903	NIT
0.0395055	13.966666666666667	530812	NIT
0.0395055	14.05	585901	NIT
0.0395055	14.133333333333333	653521	NIT
0.0395055	14.216666666666667	723796	NIT
0.0395055	14.3	802220	NIT
0.0395055	14.383333333333333	870600	NIT
0.0395055	14.466666666666667	887732	NIT
0.0395055	14.55	968864	NIT
0.0395055	14.633333333333333	931293	NIT
0.0395055	14.716666666666667	814022	NIT
0.0395055	14.8	751011	NIT
0.0395055	14.883333333333333	733301	NIT
0.0395055	14.966666666666667	767139	NIT
0.0395055	15.05	832137	NIT
0.0395055	15.133333333333333	887064	NIT
0.0395055	15.216666666666667	930989	NIT
0.0395055	15.3	953384	NIT
0.0395055	15.383333333333333	998456	NIT
0.0395055	15.466666666666667	1035550	NIT
0.0395055	15.55	1058653	NIT
0.0395055	15.633333333333333	1085415	NIT
0.0395055	15.716666666666667	1090705	NIT
0.0395055	15.8	1124243	NIT
0.0395055	15.883333333333333	1144145	NIT
0.0395055	15.966666666666667	1170456	NIT
0.0395055	16.05	1190468	NIT
0.0395055	16.133333333333333	1192421	NIT
0.0395055	16.216666666666665	1173662	NIT
0.0395055	16.3	1149650	NIT
0.0395055	16.383333333333333	1133640	NIT
0.0395055	16.466666666666665	1105520	NIT
0.0395055	16.549999999999997	1081805	NIT
0.0395055	16.633333333333333	1062610	NIT
0.0395055	16.716666666666665	1047719	NIT
0.0395055	16.799999999999997	1052434	NIT
0.0395055	16.883333333333333	1099009	NIT
0.0395055	16.966666666666665	1073888	NIT
0.0395055	17.049999999999997	1070890	NIT
0.0395055	17.133333333333333	1061744	NIT
0.0395055	17.216666666666665	1057659	NIT
0.0395055	17.299999999999997	1008551	NIT
0.0395055	17.383333333333333	1004203	NIT
0.0395055	17.466666666666665	1010395	NIT
0.0395055	17.549999999999997	987489	NIT
0.0395055	17.633333333333333	1011462	NIT
0.0395055	17.716666666666665	1031231	NIT
0.0395055	17.799999999999997	1020672	NIT
0.0395055	17.883333333333333	1019701	NIT
0.0395055	17.966666666666665	993053	NIT
0.0395055	18.049999999999997	961970	NIT
0.0395055	18.133333333333333	926658	NIT
0.0395055	18.216666666666665	918003	NIT
0.0395055	18.299999999999997	877706	NIT
0.0395055	18.383333333333333	868113	NIT
0.059258250000000005	0.4666666666666667	28656	NIT
0.059258250000000005	0.55	32839	NIT
0.059258250000000005	0.6333333333333333	36860	NIT
0.059258250000000005	0.7166666666666667	38319	NIT
0.059258250000000005	0.8	40134	NIT
0.059258250000000005	0.8833333333333333	41186	NIT
0.059258250000000005	0.9666666666666667	43356	NIT
0.059258250000000005	1.05	44845	NIT
0.059258250000000005	1.1333333333333333	47469	NIT
0.059258250000000005	1.2166666666666668	50343	NIT
0.059258250000000005	1.3	53984	NIT
0.059258250000000005	1.3833333333333333	58820	NIT
0.059258250000000005	1.4666666666666668	64263	NIT
0.059258250000000005	1.5499999999999998	70683	NIT
0.059258250000000005	1.6333333333333333	77935	NIT
0.059258250000000005	1.7166666666666668	84855	NIT
0.059258250000000005	1.7999999999999998	91439	NIT
0.059258250000000005	1.8833333333333333	99857	NIT
0.059258250000000005	1.9666666666666668	106348	NIT
0.059258250000000005	2.05	111232	NIT
0.059258250000000005	2.1333333333333333	114734	NIT
0.059258250000000005	2.216666666666667	117013	NIT
0.059258250000000005	2.3	117997	NIT
0.059258250000000005	2.3833333333333333	118967	NIT
0.059258250000000005	2.466666666666667	110060	NIT
0.059258250000000005	2.55	103505	NIT
0.059258250000000005	2.6333333333333333	90988	NIT
0.059258250000000005	2.7166666666666663	78637	NIT
0.059258250000000005	2.8	63819	NIT
0.059258250000000005	2.8833333333333333	47744	NIT
0.059258250000000005	2.9666666666666663	32453	NIT
0.059258250000000005	3.05	21009	NIT
0.059258250000000005	3.1333333333333333	13414	NIT
0.059258250000000005	3.2166666666666663	9303	NIT
0.059258250000000005	3.3	7271	NIT
0.059258250000000005	3.3833333333333333	6771	NIT
0.059258250000000005	3.466666666666667	6276	NIT
0.059258250000000005	3.55	6163	NIT
0.059258250000000005	3.6333333333333333	5806	NIT
0.059258250000000005	3.7166666666666663	5642	NIT
0.059258250000000005	3.8	5449	NIT
0.059258250000000005	3.8833333333333333	5129	NIT
0.059258250000000005	3.9666666666666663	5073	NIT
0.059258250000000005	4.05	4964	NIT
0.059258250000000005	4.133333333333334	4849	NIT
0.059258250000000005	4.216666666666667	4748	NIT
0.059258250000000005	4.3	4618	NIT
0.059258250000000005	4.383333333333334	4491	NIT
0.059258250000000005	4.466666666666667	4381	NIT
0.059258250000000005	4.550000000000001	4414	NIT
0.059258250000000005	4.633333333333334	4435	NIT
0.059258250000000005	4.716666666666667	4468	NIT
0.059258250000000005	4.800000000000001	4212	NIT
0.059258250000000005	4.883333333333334	4151	NIT
0.059258250000000005	4.966666666666667	4075	NIT
0.059258250000000005	5.050000000000001	4058	NIT
0.059258250000000005	5.133333333333334	4173	NIT
0.059258250000000005	5.216666666666667	3933	NIT
0.059258250000000005	5.300000000000001	4115	NIT
0.059258250000000005	5.383333333333334	3815	NIT
0.059258250000000005	5.466666666666667	3735	NIT
0.059258250000000005	5.550000000000001	3735	NIT
0.059258250000000005	5.633333333333334	3549	NIT
0.059258250000000005	5.716666666666667	3560	NIT
0.059258250000000005	5.800000000000001	3249	NIT
0.059258250000000005	5.883333333333334	3240	NIT
0.059258250000000005	5.966666666666667	3134	NIT
0.059258250000000005	6.050000000000001	2833	NIT
0.059258250000000005	6.133333333333334	2650	NIT
0.059258250000000005	6.216666666666667	2621	NIT
0.059258250000000005	6.300000000000001	2450	NIT
0.059258250000000005	6.383333333333334	2308	NIT
0.059258250000000005	6.466666666666667	2233	NIT
0.059258250000000005	6.550000000000001	2136	NIT
0.059258250000000005	6.633333333333334	1943	NIT
0.059258250000000005	6.716666666666667	1810	NIT
0.059258250000000005	6.800000000000001	1790	NIT
0.059258250000000005	6.883333333333334	1677	NIT
0.059258250000000005	6.966666666666667	1690	NIT
0.059258250000000005	7.050000000000001	1565	NIT
0.059258250000000005	7.133333333333334	1506	NIT
0.059258250000000005	7.216666666666667	1297	NIT
0.059258250000000005	7.300000000000001	1288	NIT
0.059258250000000005	7.383333333333334	1269	NIT
0.059258250000000005	7.466666666666667	1177	NIT
0.059258250000000005	7.550000000000001	1150	NIT
0.059258250000000005	7.633333333333334	1089	NIT
0.059258250000000005	7.716666666666667	1153	NIT
0.059258250000000005	7.800000000000001	1003	NIT
0.059258250000000005	7.883333333333334	1037	NIT
0.059258250000000005	7.966666666666667	998	NIT
0.059258250000000005	8.05	920	NIT
0.059258250000000005	8.133333333333333	933	NIT
0.059258250000000005	8.216666666666667	891	NIT
0.059258250000000005	8.3	946	NIT
0.059258250000000005	8.383333333333333	929	NIT
0.059258250000000005	8.466666666666667	951	NIT
0.059258250000000005	8.55	878	NIT
0.059258250000000005	8.633333333333333	869	NIT
0.059258250000000005	8.716666666666667	989	NIT
0.059258250000000005	8.8	975	NIT
0.059258250000000005	8.883333333333333	912	NIT
0.059258250000000005	8.966666666666667	952	NIT
0.059258250000000005	9.05	919	NIT
0.059258250000000005	9.133333333333333	880	NIT
0.059258250000000005	9.216666666666667	1030	NIT
0.059258250000000005	9.3	925	NIT
0.059258250000000005	9.383333333333333	1019	NIT
0.059258250000000005	9.466666666666667	945	NIT
0.059258250000000005	9.55	888	NIT
0.059258250000000005	9.633333333333333	1133	NIT
0.059258250000000005	9.716666666666667	966	NIT
0.059258250000000005	9.8	960	NIT
0.059258250000000005	9.883333333333333	996	NIT
0.059258250000000005	9.966666666666667	1065	NIT
0.059258250000000005	10.05	1215	NIT
0.059258250000000005	10.133333333333333	993	NIT
0.059258250000000005	10.216666666666667	1075	NIT
0.059258250000000005	10.3	1210	NIT
0.059258250000000005	10.383333333333333	1162	NIT
0.059258250000000005	10.466666666666667	1233	NIT
0.059258250000000005	10.55	1239	NIT
0.059258250000000005	10.633333333333333	1445	NIT
0.059258250000000005	10.716666666666667	1455	NIT
0.059258250000000005	10.8	1465	NIT
0.059258250000000005	10.883333333333333	1574	NIT
0.059258250000000005	10.966666666666667	1640	NIT
0.059258250000000005	11.05	1882	NIT
0.059258250000000005	11.133333333333333	1938	NIT
0.059258250000000005	11.216666666666667	1992	NIT
0.059258250000000005	11.3	2181	NIT
0.059258250000000005	11.383333333333333	2478	NIT
0.059258250000000005	11.466666666666667	2548	NIT
0.059258250000000005	11.55	2860	NIT
0.059258250000000005	11.633333333333333	2894	NIT
0.059258250000000005	11.716666666666667	3339	NIT
0.059258250000000005	11.8	3559	NIT
0.059258250000000005	11.883333333333333	3914	NIT
0.059258250000000005	11.966666666666667	4166	NIT
0.059258250000000005	12.05	4665	NIT
0.059258250000000005	12.133333333333333	4854	NIT
0.059258250000000005	12.216666666666667	5436	NIT
0.059258250000000005	12.3	5840	NIT
0.059258250000000005	12.383333333333333	6539	NIT
0.059258250000000005	12.466666666666667	6996	NIT
0.059258250000000005	12.55	7579	NIT
0.059258250000000005	12.633333333333333	8306	NIT
0.059258250000000005	12.716666666666667	8902	NIT
0.059258250000000005	12.8	9943	NIT
0.059258250000000005	12.883333333333333	10763	NIT
0.059258250000000005	12.966666666666667	12050	NIT
0.059258250000000005	13.05	12960	NIT
0.059258250000000005	13.133333333333333	14338	NIT
0.059258250000000005	13.216666666666667	15815	NIT
0.059258250000000005	13.3	17434	NIT
0.059258250000000005	13.383333333333333	18928	NIT
0.059258250000000005	13.466666666666667	20557	NIT
0.059258250000000005	13.55	22527	NIT
0.059258250000000005	13.633333333333333	24704	NIT
0.059258250000000005	13.716666666666667	26599	NIT
0.059258250000000005	13.8	29014	NIT
0.059258250000000005	13.883333333333333	31801	NIT
0.059258250000000005	13.966666666666667	34768	NIT
0.059258250000000005	14.05	37452	NIT
0.059258250000000005	14.133333333333333	41309	NIT
0.059258250000000005	14.216666666666667	45078	NIT
0.059258250000000005	14.3	49948	NIT
0.059258250000000005	14.383333333333333	54438	NIT
0.059258250000000005	14.466666666666667	58799	NIT
0.059258250000000005	14.55	64880	NIT
0.059258250000000005	14.633333333333333	71537	NIT
0.059258250000000005	14.716666666666667	78600	NIT
0.059258250000000005	14.8	85828	NIT
0.059258250000000005	14.883333333333333	94054	NIT
0.059258250000000005	14.966666666666667	103072	NIT
0.059258250000000005	15.05	111592	NIT
0.059258250000000005	15.133333333333333	118828	NIT
0.059258250000000005	15.216666666666667	132204	NIT
0.059258250000000005	15.3	143891	NIT
0.059258250000000005	15.383333333333333	160490	NIT
0.059258250000000005	15.466666666666667	177870	NIT
0.059258250000000005	15.55	187993	NIT
0.059258250000000005	15.633333333333333	203975	NIT
0.059258250000000005	15.716666666666667	219752	NIT
0.059258250000000005	15.8	246456	NIT
0.059258250000000005	15.883333333333333	276682	NIT
0.059258250000000005	15.966666666666667	307376	NIT
0.059258250000000005	16.05	342987	NIT
0.059258250000000005	16.133333333333333	371978	NIT
0.059258250000000005	16.216666666666665	405713	NIT
0.059258250000000005	16.3	450439	NIT
0.059258250000000005	16.383333333333333	488726	NIT
0.059258250000000005	16.466666666666665	535630	NIT
0.059258250000000005	16.549999999999997	596429	NIT
0.059258250000000005	16.633333333333333	663793	NIT
0.059258250000000005	16.716666666666665	732874	NIT
0.059258250000000005	16.799999999999997	811107	NIT
0.059258250000000005	16.883333333333333	878876	NIT
0.059258250000000005	16.966666666666665	935101	NIT
0.059258250000000005	17.049999999999997	963611	NIT
0.059258250000000005	17.133333333333333	967994	NIT
0.059258250000000005	17.216666666666665	795704	NIT
0.059258250000000005	17.299999999999997	734477	NIT
0.059258250000000005	17.383333333333333	808231	NIT
0.059258250000000005	17.466666666666665	880684	NIT
0.059258250000000005	17.549999999999997	949380	NIT
0.059258250000000005	17.633333333333333	995421	NIT
0.059258250000000005	17.716666666666665	1024598	NIT
0.059258250000000005	17.799999999999997	1046903	NIT
0.059258250000000005	17.883333333333333	1071812	NIT
0.059258250000000005	17.966666666666665	1100376	NIT
0.059258250000000005	18.049999999999997	1108882	NIT
0.059258250000000005	18.133333333333333	1148628	NIT
0.059258250000000005	18.216666666666665	1134014	NIT
0.059258250000000005	18.299999999999997	1156713	NIT
0.059258250000000005	18.383333333333333	1180827	NIT
0.0888874	0.4666666666666667	17560	NIT
0.0888874	0.55	19510	NIT
0.0888874	0.6333333333333333	21582	NIT
0.0888874	0.7166666666666667	22699	NIT
0.0888874	0.8	23566	NIT
0.0888874	0.8833333333333333	24882	NIT
0.0888874	0.9666666666666667	25429	NIT
0.0888874	1.05	27200	NIT
0.0888874	1.1333333333333333	27815	NIT
0.0888874	1.2166666666666668	29203	NIT
0.0888874	1.3	30450	NIT
0.0888874	1.3833333333333333	32586	NIT
0.0888874	1.4666666666666668	34960	NIT
0.0888874	1.5499999999999998	36916	NIT
0.0888874	1.6333333333333333	39925	NIT
0.0888874	1.7166666666666668	43976	NIT
0.0888874	1.7999999999999998	48105	NIT
0.0888874	1.8833333333333333	52782	NIT
0.0888874	1.9666666666666668	57937	NIT
0.0888874	2.05	63068	NIT
0.0888874	2.1333333333333333	68665	NIT
0.0888874	2.216666666666667	73936	NIT
0.0888874	2.3	78867	NIT
0.0888874	2.3833333333333333	81508	NIT
0.0888874	2.466666666666667	84605	NIT
0.0888874	2.55	85692	NIT
0.0888874	2.6333333333333333	85142	NIT
0.0888874	2.7166666666666663	82749	NIT
0.0888874	2.8	78697	NIT
0.0888874	2.8833333333333333	72389	NIT
0.0888874	2.9666666666666663	64243	NIT
0.0888874	3.05	55578	NIT
0.0888874	3.1333333333333333	45006	NIT
0.0888874	3.2166666666666663	35132	NIT
0.0888874	3.3	25945	NIT
0.0888874	3.3833333333333333	17620	NIT
0.0888874	3.466666666666667	12564	NIT
0.0888874	3.55	9611	NIT
0.0888874	3.6333333333333333	8160	NIT
0.0888874	3.7166666666666663	6979	NIT
0.0888874	3.8	6769	NIT
0.0888874	3.8833333333333333	6478	NIT
0.0888874	3.9666666666666663	6216	NIT
0.0888874	4.05	5861	NIT
0.0888874	4.133333333333334	5722	NIT
0.0888874	4.216666666666667	5530	NIT
0.0888874	4.3	5316	NIT
0.0888874	4.383333333333334	5229	NIT
0.0888874	4.466666666666667	5311	NIT
0.0888874	4.550000000000001	5045	NIT
0.0888874	4.633333333333334	5047	NIT
0.0888874	4.716666666666667	4980	NIT
0.0888874	4.800000000000001	4902	NIT
0.0888874	4.883333333333334	4726	NIT
0.0888874	4.966666666666667	4703	NIT
0.0888874	5.050000000000001	4729	NIT
0.0888874	5.133333333333334	4515	NIT
0.0888874	5.216666666666667	4436	NIT
0.0888874	5.300000000000001	4529	NIT
0.0888874	5.383333333333334	4407	NIT
0.0888874	5.466666666666667	4223	NIT
0.0888874	5.550000000000001	4245	NIT
0.0888874	5.633333333333334	4171	NIT
0.0888874	5.716666666666667	3937	NIT
0.0888874	5.800000000000001	4027	NIT
0.0888874	5.883333333333334	4073	NIT
0.0888874	5.966666666666667	3801	NIT
0.0888874	6.050000000000001	3563	NIT
0.0888874	6.133333333333334	3223	NIT
0.0888874	6.216666666666667	3103	NIT
0.0888874	6.300000000000001	2829	NIT
0.0888874	6.383333333333334	2763	NIT
0.0888874	6.466666666666667	2713	NIT
0.0888874	6.550000000000001	2613	NIT
0.0888874	6.633333333333334	2364	NIT
0.0888874	6.716666666666667	2201	NIT
0.0888874	6.800000000000001	2203	NIT
0.0888874	6.883333333333334	2083	NIT
0.0888874	6.966666666666667	1957	NIT
0.0888874	7.050000000000001	2046	NIT
0.0888874	7.133333333333334	2029	NIT
0.0888874	7.216666666666667	1887	NIT
0.0888874	7.300000000000001	1725	NIT
0.0888874	7.383333333333334	1715	NIT
0.0888874	7.466666666666667	1561	NIT
0.0888874	7.550000000000001	1627	NIT
0.0888874	7.633333333333334	1597	NIT
0.0888874	7.716666666666667	1451	NIT
0.0888874	7.800000000000001	1466	NIT
0.0888874	7.883333333333334	1481	NIT
0.0888874	7.966666666666667	1363	NIT
0.0888874	8.05	1499	NIT
0.0888874	8.133333333333333	1480	NIT
0.0888874	8.216666666666667	1285	NIT
0.0888874	8.3	1339	NIT
0.0888874	8.383333333333333	1416	NIT
0.0888874	8.466666666666667	1576	NIT
0.0888874	8.55	1452	NIT
0.0888874	8.633333333333333	1400	NIT
0.0888874	8.716666666666667	1497	NIT
0.0888874	8.8	1499	NIT
0.0888874	8.883333333333333	1628	NIT
0.0888874	8.966666666666667	1653	NIT
0.0888874	9.05	1795	NIT
0.0888874	9.133333333333333	1659	NIT
0.0888874	9.216666666666667	1903	NIT
0.0888874	9.3	2031	NIT
0.0888874	9.383333333333333	2089	NIT
0.0888874	9.466666666666667	2241	NIT
0.0888874	9.55	2133	NIT
0.0888874	9.633333333333333	2299	NIT
0.0888874	9.716666666666667	2516	NIT
0.0888874	9.8	2506	NIT
0.0888874	9.883333333333333	2875	NIT
0.0888874	9.966666666666667	3200	NIT
0.0888874	10.05	3502	NIT
0.0888874	10.133333333333333	3643	NIT
0.0888874	10.216666666666667	3846	NIT
0.0888874	10.3	3881	NIT
0.0888874	10.383333333333333	4431	NIT
0.0888874	10.466666666666667	4844	NIT
0.0888874	10.55	5263	NIT
0.0888874	10.633333333333333	5628	NIT
0.0888874	10.716666666666667	6169	NIT
0.0888874	10.8	6610	NIT
0.0888874	10.883333333333333	7268	NIT
0.0888874	10.966666666666667	7859	NIT
0.0888874	11.05	8415	NIT
0.0888874	11.133333333333333	9454	NIT
0.0888874	11.216666666666667	10266	NIT
0.0888874	11.3	11289	NIT
0.0888874	11.383333333333333	12006	NIT
0.0888874	11.466666666666667	13312	NIT
0.0888874	11.55	14555	NIT
0.0888874	11.633333333333333	15688	NIT
0.0888874	11.716666666666667	17369	NIT
0.0888874	11.8	18525	NIT
0.0888874	11.883333333333333	19915	NIT
0.0888874	11.966666666666667	21977	NIT
0.0888874	12.05	23905	NIT
0.0888874	12.133333333333333	26225	NIT
0.0888874	12.216666666666667	28514	NIT
0.0888874	12.3	31312	NIT
0.0888874	12.383333333333333	34607	NIT
0.0888874	12.466666666666667	37549	NIT
0.0888874	12.55	40762	NIT
0.0888874	12.633333333333333	44645	NIT
0.0888874	12.716666666666667	48992	NIT
0.0888874	12.8	53979	NIT
0.0888874	12.883333333333333	59299	NIT
0.0888874	12.966666666666667	66224	NIT
0.0888874	13.05	72434	NIT
0.0888874	13.133333333333333	79420	NIT
0.0888874	13.216666666666667	87550	NIT
0.0888874	13.3	95836	NIT
0.0888874	13.383333333333333	105425	NIT
0.0888874	13.466666666666667	110792	NIT
0.0888874	13.55	125458	NIT
0.0888874	13.633333333333333	135086	NIT
0.0888874	13.716666666666667	150597	NIT
0.0888874	13.8	166468	NIT
0.0888874	13.883333333333333	174768	NIT
0.0888874	13.966666666666667	181724	NIT
0.0888874	14.05	210548	NIT
0.0888874	14.133333333333333	235705	NIT
0.0888874	14.216666666666667	255234	NIT
0.0888874	14.3	288154	NIT
0.0888874	14.383333333333333	305074	NIT
0.0888874	14.466666666666667	340736	NIT
0.0888874	14.55	374868	NIT
0.0888874	14.633333333333333	401895	NIT
0.0888874	14.716666666666667	446930	NIT
0.0888874	14.8	489278	NIT
0.0888874	14.883333333333333	521643	NIT
0.0888874	14.966666666666667	563458	NIT
0.0888874	15.05	614348	NIT
0.0888874	15.133333333333333	655321	NIT
0.0888874	15.216666666666667	695407	NIT
0.0888874	15.3	763947	NIT
0.0888874	15.383333333333333	834486	NIT
0.0888874	15.466666666666667	859824	NIT
0.0888874	15.55	1004378	NIT
0.0888874	15.633333333333333	982789	NIT
0.0888874	15.716666666666667	942378	NIT
0.0888874	15.8	955462	NIT
0.0888874	15.883333333333333	1003014	NIT
0.0888874	15.966666666666667	1034107	NIT
0.0888874	16.05	1066721	NIT
0.0888874	16.133333333333333	1083259	NIT
0.0888874	16.216666666666665	1110730	NIT
0.0888874	16.3	1136783	NIT
0.0888874	16.383333333333333	1166475	NIT
0.0888874	16.466666666666665	1177798	NIT
0.0888874	16.549999999999997	1178057	NIT
0.0888874	16.633333333333333	1207958	NIT
0.0888874	16.716666666666665	1212959	NIT
0.0888874	16.799999999999997	1237160	NIT
0.0888874	16.883333333333333	1242289	NIT
0.0888874	16.966666666666665	1253671	NIT
0.0888874	17.049999999999997	1264010	NIT
0.0888874	17.133333333333333	1248554	NIT
0.0888874	17.216666666666665	1208742	NIT
0.0888874	17.299999999999997	1195054	NIT
0.0888874	17.383333333333333	1172360	NIT
0.0888874	17.466666666666665	1143623	NIT
0.0888874	17.549999999999997	1138740	NIT
0.0888874	17.633333333333333	1213073	NIT
0.0888874	17.716666666666665	1203124	NIT
0.0888874	17.799999999999997	1185811	NIT
0.0888874	17.883333333333333	1190460	NIT
0.0888874	17.966666666666665	1179122	NIT
0.0888874	18.049999999999997	1177744	NIT
0.0888874	18.133333333333333	1229436	NIT
0.0888874	18.216666666666665	1209225	NIT
0.0888874	18.299999999999997	1188365	NIT
0.0888874	18.383333333333333	1164336	NIT
0.133331	0.4666666666666667	10006	NIT
0.133331	0.55	10524	NIT
0.133331	0.6333333333333333	11462	NIT
0.133331	0.7166666666666667	12485	NIT
0.133331	0.8	12886	NIT
0.133331	0.8833333333333333	13124	NIT
0.133331	0.9666666666666667	13805	NIT
0.133331	1.05	14300	NIT
0.133331	1.1333333333333333	14664	NIT
0.133331	1.2166666666666668	14974	NIT
0.133331	1.3	15548	NIT
0.133331	1.3833333333333333	16659	NIT
0.133331	1.4666666666666668	17384	NIT
0.133331	1.5499999999999998	18186	NIT
0.133331	1.6333333333333333	18883	NIT
0.133331	1.7166666666666668	19887	NIT
0.133331	1.7999999999999998	21352	NIT
0.133331	1.8833333333333333	22734	NIT
0.133331	1.9666666666666668	23594	NIT
0.133331	2.05	25432	NIT
0.133331	2.1333333333333333	27099	NIT
0.133331	2.216666666666667	28985	NIT
0.133331	2.3	31972	NIT
0.133331	2.3833333333333333	34214	NIT
0.133331	2.466666666666667	36736	NIT
0.133331	2.55	39463	NIT
0.133331	2.6333333333333333	42663	NIT
0.133331	2.7166666666666663	45221	NIT
0.133331	2.8	47087	NIT
0.133331	2.8833333333333333	49597	NIT
0.133331	2.9666666666666663	50290	NIT
0.133331	3.05	51001	NIT
0.133331	3.1333333333333333	50912	NIT
0.133331	3.2166666666666663	49862	NIT
0.133331	3.3	48750	NIT
0.133331	3.3833333333333333	46380	NIT
0.133331	3.466666666666667	42137	NIT
0.133331	3.55	37372	NIT
0.133331	3.6333333333333333	33394	NIT
0.133331	3.7166666666666663	28078	NIT
0.133331	3.8	22927	NIT
0.133331	3.8833333333333333	18523	NIT
0.133331	3.9666666666666663	14305	NIT
0.133331	4.05	11199	NIT
0.133331	4.133333333333334	9464	NIT
0.133331	4.216666666666667	7843	NIT
0.133331	4.3	6857	NIT
0.133331	4.383333333333334	6314	NIT
0.133331	4.466666666666667	5662	NIT
0.133331	4.550000000000001	5332	NIT
0.133331	4.633333333333334	5176	NIT
0.133331	4.716666666666667	5051	NIT
0.133331	4.800000000000001	4422	NIT
0.133331	4.883333333333334	4193	NIT
0.133331	4.966666666666667	4222	NIT
0.133331	5.050000000000001	4227	NIT
0.133331	5.133333333333334	4143	NIT
0.133331	5.216666666666667	4064	NIT
0.133331	5.300000000000001	4092	NIT
0.133331	5.383333333333334	3977	NIT
0.133331	5.466666666666667	3839	NIT
0.133331	5.550000000000001	3913	NIT
0.133331	5.633333333333334	3689	NIT
0.133331	5.716666666666667	3711	NIT
0.133331	5.800000000000001	3681	NIT
0.133331	5.883333333333334	3550	NIT
0.133331	5.966666666666667	3609	NIT
0.133331	6.050000000000001	3280	NIT
0.133331	6.133333333333334	3348	NIT
0.133331	6.216666666666667	3120	NIT
0.133331	6.300000000000001	3014	NIT
0.133331	6.383333333333334	3055	NIT
0.133331	6.466666666666667	2976	NIT
0.133331	6.550000000000001	2986	NIT
0.133331	6.633333333333334	2811	NIT
0.133331	6.716666666666667	2820	NIT
0.133331	6.800000000000001	2628	NIT
0.133331	6.883333333333334	2743	NIT
0.133331	6.966666666666667	2484	NIT
0.133331	7.050000000000001	2471	NIT
0.133331	7.133333333333334	2274	NIT
0.133331	7.216666666666667	2321	NIT
0.133331	7.300000000000001	2048	NIT
0.133331	7.383333333333334	1786	NIT
0.133331	7.466666666666667	1739	NIT
0.133331	7.550000000000001	1444	NIT
0.133331	7.633333333333334	1392	NIT
0.133331	7.716666666666667	1387	NIT
0.133331	7.800000000000001	1290	NIT
0.133331	7.883333333333334	1228	NIT
0.133331	7.966666666666667	1207	NIT
0.133331	8.05	1191	NIT
0.133331	8.133333333333333	1112	NIT
0.133331	8.216666666666667	1138	NIT
0.133331	8.3	987	NIT
0.133331	8.383333333333333	1047	NIT
0.133331	8.466666666666667	915	NIT
0.133331	8.55	969	NIT
0.133331	8.633333333333333	1002	NIT
0.133331	8.716666666666667	971	NIT
0.133331	8.8	940	NIT
0.133331	8.883333333333333	935	NIT
0.133331	8.966666666666667	920	NIT
0.133331	9.05	921	NIT
0.133331	9.133333333333333	893	NIT
0.133331	9.216666666666667	883	NIT
0.133331	9.3	925	NIT
0.133331	9.383333333333333	849	NIT
0.133331	9.466666666666667	864	NIT
0.133331	9.55	863	NIT
0.133331	9.633333333333333	896	NIT
0.133331	9.716666666666667	860	NIT
0.133331	9.8	893	NIT
0.133331	9.883333333333333	868	NIT
0.133331	9.966666666666667	840	NIT
0.133331	10.05	829	NIT
0.133331	10.133333333333333	867	NIT
0.133331	10.216666666666667	769	NIT
0.133331	10.3	839	NIT
0.133331	10.383333333333333	806	NIT
0.133331	10.466666666666667	828	NIT
0.133331	10.55	804	NIT
0.133331	10.633333333333333	730	NIT
0.133331	10.716666666666667	706	NIT
0.133331	10.8	737	NIT
0.133331	10.883333333333333	734	NIT
0.133331	10.966666666666667	661	NIT
0.133331	11.05	708	NIT
0.133331	11.133333333333333	642	NIT
0.133331	11.216666666666667	681	NIT
0.133331	11.3	647	NIT
0.133331	11.383333333333333	616	NIT
0.133331	11.466666666666667	597	NIT
0.133331	11.55	484	NIT
0.133331	11.633333333333333	500	NIT
0.133331	11.716666666666667	532	NIT
0.133331	11.8	412	NIT
0.133331	11.883333333333333	459	NIT
0.133331	11.966666666666667	517	NIT
0.133331	12.05	406	NIT
0.133331	12.133333333333333	404	NIT
0.133331	12.216666666666667	438	NIT
0.133331	12.3	464	NIT
0.133331	12.383333333333333	429	NIT
0.133331	12.466666666666667	363	NIT
0.133331	12.55	410	NIT
0.133331	12.633333333333333	417	NIT
0.133331	12.716666666666667	370	NIT
0.133331	12.8	430	NIT
0.133331	12.883333333333333	443	NIT
0.133331	12.966666666666667	413	NIT
0.133331	13.05	375	NIT
0.133331	13.133333333333333	393	NIT
0.133331	13.216666666666667	417	NIT
0.133331	13.3	462	NIT
0.133331	13.383333333333333	392	NIT
0.133331	13.466666666666667	432	NIT
0.133331	13.55	438	NIT
0.133331	13.633333333333333	543	NIT
0.133331	13.716666666666667	401	NIT
0.133331	13.8	453	NIT
0.133331	13.883333333333333	495	NIT
0.133331	13.966666666666667	493	NIT
0.133331	14.05	425	NIT
0.133331	14.133333333333333	486	NIT
0.133331	14.216666666666667	497	NIT
0.133331	14.3	614	NIT
0.133331	14.383333333333333	608	NIT
0.133331	14.466666666666667	642	NIT
0.133331	14.55	717	NIT
0.133331	14.633333333333333	682	NIT
0.133331	14.716666666666667	688	NIT
0.133331	14.8	640	NIT
0.133331	14.883333333333333	799	NIT
0.133331	14.966666666666667	845	NIT
0.133331	15.05	831	NIT
0.133331	15.133333333333333	953	NIT
0.133331	15.216666666666667	1040	NIT
0.133331	15.3	1038	NIT
0.133331	15.383333333333333	1177	NIT
0.133331	15.466666666666667	1155	NIT
0.133331	15.55	1278	NIT
0.133331	15.633333333333333	1256	NIT
0.133331	15.716666666666667	1219	NIT
0.133331	15.8	1214	NIT
0.133331	15.883333333333333	1324	NIT
0.133331	15.966666666666667	1298	NIT
0.133331	16.05	1394	NIT
0.133331	16.133333333333333	1408	NIT
0.133331	16.216666666666665	1447	NIT
0.133331	16.3	1427	NIT
0.133331	16.383333333333333	1487	NIT
0.133331	16.466666666666665	1517	NIT
0.133331	16.549999999999997	1487	NIT
0.133331	16.633333333333333	1646	NIT
0.133331	16.716666666666665	1629	NIT
0.133331	16.799999999999997	1646	NIT
0.133331	16.883333333333333	1559	NIT
0.133331	16.966666666666665	1546	NIT
0.133331	17.049999999999997	1498	NIT
0.133331	17.133333333333333	1606	NIT
0.133331	17.216666666666665	1555	NIT
0.133331	17.299999999999997	1540	NIT
0.133331	17.383333333333333	1440	NIT
0.133331	17.466666666666665	1477	NIT
0.133331	17.549999999999997	1492	NIT
0.133331	17.633333333333333	1615	NIT
0.133331	17.716666666666665	1626	NIT
0.133331	17.799999999999997	1544	NIT
0.133331	17.883333333333333	1502	NIT
0.133331	17.966666666666665	1544	NIT
0.133331	18.049999999999997	1529	NIT
0.133331	18.133333333333333	1489	NIT
0.133331	18.216666666666665	1572	NIT
0.133331	18.299999999999997	1595	NIT
0.133331	18.383333333333333	1489	NIT
0.199997	0.4666666666666667	3046	NIT
0.199997	0.55	3262	NIT
0.199997	0.6333333333333333	3570	NIT
0.199997	0.7166666666666667	3828	NIT
0.199997	0.8	3974	NIT
0.199997	0.8833333333333333	4224	NIT
0.199997	0.9666666666666667	4291	NIT
0.199997	1.05	4786	NIT
0.199997	1.1333333333333333	5041	NIT
0.199997	1.2166666666666668	4992	NIT
0.199997	1.3	5584	NIT
0.199997	1.3833333333333333	5792	NIT
0.199997	1.4666666666666668	6177	NIT
0.199997	1.5499999999999998	6489	NIT
0.199997	1.6333333333333333	6953	NIT
0.199997	1.7166666666666668	7412	NIT
0.199997	1.7999999999999998	7536	NIT
0.199997	1.8833333333333333	8000	NIT
0.199997	1.9666666666666668	8111	NIT
0.199997	2.05	8751	NIT
0.199997	2.1333333333333333	9217	NIT
0.199997	2.216666666666667	9402	NIT
0.199997	2.3	10019	NIT
0.199997	2.3833333333333333	10101	NIT
0.199997	2.466666666666667	10429	NIT
0.199997	2.55	10863	NIT
0.199997	2.6333333333333333	11368	NIT
0.199997	2.7166666666666663	11999	NIT
0.199997	2.8	12205	NIT
0.199997	2.8833333333333333	12203	NIT
0.199997	2.9666666666666663	12770	NIT
0.199997	3.05	12933	NIT
0.199997	3.1333333333333333	13170	NIT
0.199997	3.2166666666666663	13663	NIT
0.199997	3.3	13443	NIT
0.199997	3.3833333333333333	14135	NIT
0.199997	3.466666666666667	14474	NIT
0.199997	3.55	14456	NIT
0.199997	3.6333333333333333	14806	NIT
0.199997	3.7166666666666663	15049	NIT
0.199997	3.8	15005	NIT
0.199997	3.8833333333333333	14884	NIT
0.199997	3.9666666666666663	14899	NIT
0.199997	4.05	14733	NIT
0.199997	4.133333333333334	14635	NIT
0.199997	4.216666666666667	13852	NIT
0.199997	4.3	13852	NIT
0.199997	4.383333333333334	13121	NIT
0.199997	4.466666666666667	12646	NIT
0.199997	4.550000000000001	12281	NIT
0.199997	4.633333333333334	11296	NIT
0.199997	4.716666666666667	10782	NIT
0.199997	4.800000000000001	9846	NIT
0.199997	4.883333333333334	9208	NIT
0.199997	4.966666666666667	8131	NIT
0.199997	5.050000000000001	7402	NIT
0.199997	5.133333333333334	6581	NIT
0.199997	5.216666666666667	5634	NIT
0.199997	5.300000000000001	5080	NIT
0.199997	5.383333333333334	4267	NIT
0.199997	5.466666666666667	3746	NIT
0.199997	5.550000000000001	3503	NIT
0.199997	5.633333333333334	2920	NIT
0.199997	5.716666666666667	2670	NIT
0.199997	5.800000000000001	2313	NIT
0.199997	5.883333333333334	2084	NIT
0.199997	5.966666666666667	1944	NIT
0.199997	6.050000000000001	1767	NIT
0.199997	6.133333333333334	1662	NIT
0.199997	6.216666666666667	1511	NIT
0.199997	6.300000000000001	1475	NIT
0.199997	6.383333333333334	1453	NIT
0.199997	6.466666666666667	1229	NIT
0.199997	6.550000000000001	1289	NIT
0.199997	6.633333333333334	1149	NIT
0.199997	6.716666666666667	1120	NIT
0.199997	6.800000000000001	1033	NIT
0.199997	6.883333333333334	987	NIT
0.199997	6.966666666666667	1075	NIT
0.199997	7.050000000000001	923	NIT
0.199997	7.133333333333334	923	NIT
0.199997	7.216666666666667	901	NIT
0.199997	7.300000000000001	719	NIT
0.199997	7.383333333333334	679	NIT
0.199997	7.466666666666667	677	NIT
0.199997	7.550000000000001	574	NIT
0.199997	7.633333333333334	558	NIT
0.199997	7.716666666666667	512	NIT
0.199997	7.800000000000001	480	NIT
0.199997	7.883333333333334	442	NIT
0.199997	7.966666666666667	448	NIT
0.199997	8.05	505	NIT
0.199997	8.133333333333333	513	NIT
0.199997	8.216666666666667	539	NIT
0.199997	8.3	557	NIT
0.199997	8.383333333333333	486	NIT
0.199997	8.466666666666667	493	NIT
0.199997	8.55	490	NIT
0.199997	8.633333333333333	511	NIT
0.199997	8.716666666666667	508	NIT
0.199997	8.8	519	NIT
0.199997	8.883333333333333	544	NIT
0.199997	8.966666666666667	666	NIT
0.199997	9.05	621	NIT
0.199997	9.133333333333333	611	NIT
0.199997	9.216666666666667	693	NIT
0.199997	9.3	722	NIT
0.199997	9.383333333333333	766	NIT
0.199997	9.466666666666667	880	NIT
0.199997	9.55	842	NIT
0.199997	9.633333333333333	889	NIT
0.199997	9.716666666666667	940	NIT
0.199997	9.8	966	NIT
0.199997	9.883333333333333	1034	NIT
0.199997	9.966666666666667	1009	NIT
0.199997	10.05	1011	NIT
0.199997	10.133333333333333	1016	NIT
0.199997	10.216666666666667	993	NIT
0.199997	10.3	991	NIT
0.199997	10.383333333333333	1034	NIT
0.199997	10.466666666666667	922	NIT
0.199997	10.55	995	NIT
0.199997	10.633333333333333	973	NIT
0.199997	10.716666666666667	927	NIT
0.199997	10.8	882	NIT
0.199997	10.883333333333333	841	NIT
0.199997	10.966666666666667	776	NIT
0.199997	11.05	829	NIT
0.199997	11.133333333333333	830	NIT
0.199997	11.216666666666667	732	NIT
0.199997	11.3	718	NIT
0.199997	11.383333333333333	600	NIT
0.199997	11.466666666666667	570	NIT
0.199997	11.55	542	NIT
0.199997	11.633333333333333	460	NIT
0.199997	11.716666666666667	366	NIT
0.199997	11.8	382	NIT
0.199997	11.883333333333333	323	NIT
0.199997	11.966666666666667	314	NIT
0.199997	12.05	265	NIT
0.199997	12.133333333333333	289	NIT
0.199997	12.216666666666667	238	NIT
0.199997	12.3	242	NIT
0.199997	12.383333333333333	213	NIT
0.199997	12.466666666666667	217	NIT
0.199997	12.55	238	NIT
0.199997	12.633333333333333	251	NIT
0.199997	12.716666666666667	204	NIT
0.199997	12.8	182	NIT
0.199997	12.883333333333333	152	NIT
0.199997	12.966666666666667	192	NIT
0.199997	13.05	182	NIT
0.199997	13.133333333333333	161	NIT
0.199997	13.216666666666667	181	NIT
0.199997	13.3	150	NIT
0.199997	13.383333333333333	159	NIT
0.199997	13.466666666666667	144	NIT
0.199997	13.55	183	NIT
0.199997	13.633333333333333	171	NIT
0.199997	13.716666666666667	140	NIT
0.199997	13.8	113	NIT
0.199997	13.883333333333333	161	NIT
0.199997	13.966666666666667	142	NIT
0.199997	14.05	135	NIT
0.199997	14.133333333333333	149	NIT
0.199997	14.216666666666667	135	NIT
0.199997	14.3	142	NIT
0.199997	14.383333333333333	119	NIT
0.199997	14.466666666666667	151	NIT
0.199997	14.55	156	NIT
0.199997	14.633333333333333	147	NIT
0.199997	14.716666666666667	160	NIT
0.199997	14.8	116	NIT
0.199997	14.883333333333333	160	NIT
0.199997	14.966666666666667	165	NIT
0.199997	15.05	148	NIT
0.199997	15.133333333333333	147	NIT
0.199997	15.216666666666667	146	NIT
0.199997	15.3	185	NIT
0.199997	15.383333333333333	154	NIT
0.199997	15.466666666666667	186	NIT
0.199997	15.55	158	NIT
0.199997	15.633333333333333	180	NIT
0.199997	15.716666666666667	180	NIT
0.199997	15.8	176	NIT
0.199997	15.883333333333333	186	NIT
0.199997	15.966666666666667	181	NIT
0.199997	16.05	197	NIT
0.199997	16.133333333333333	140	NIT
0.199997	16.216666666666665	157	NIT
0.199997	16.3	137	NIT
0.199997	16.383333333333333	185	NIT
0.199997	16.466666666666665	198	NIT
0.199997	16.549999999999997	151	NIT
0.199997	16.633333333333333	149	NIT
0.199997	16.716666666666665	194	NIT
0.199997	16.799999999999997	200	NIT
0.199997	16.883333333333333	230	NIT
0.199997	16.966666666666665	169	NIT
0.199997	17.049999999999997	214	NIT
0.199997	17.133333333333333	194	NIT
0.199997	17.216666666666665	197	NIT
0.199997	17.299999999999997	196	NIT
0.199997	17.383333333333333	168	NIT
0.199997	17.466666666666665	213	NIT
0.199997	17.549999999999997	201	NIT
0.199997	17.633333333333333	170	NIT
0.199997	17.716666666666665	177	NIT
0.199997	17.799999999999997	204	NIT
0.199997	17.883333333333333	232	NIT
0.199997	17.966666666666665	207	NIT
0.199997	18.049999999999997	233	NIT
0.199997	18.133333333333333	166	NIT
0.199997	18.216666666666665	138	NIT
0.199997	18.299999999999997	205	NIT
0.199997	18.383333333333333	198	NIT
0	0.4666666666666667	10216	DOX
0	0.55	12144	DOX
0	0.6333333333333333	14402	DOX
0	0.7166666666666667	15479	DOX
0	0.8	16925	DOX
0	0.8833333333333333	17298	DOX
0	0.9666666666666667	17621	DOX
0	1.05	18491	DOX
0	1.1333333333333333	19991	DOX
0	1.2166666666666668	21296	DOX
0	1.3	22858	DOX
0	1.3833333333333333	25262	DOX
0	1.4666666666666668	26783	DOX
0	1.5499999999999998	29048	DOX
0	1.6333333333333333	31296	DOX
0	1.7166666666666668	34293	DOX
0	1.7999999999999998	37202	DOX
0	1.8833333333333333	40466	DOX
0	1.9666666666666668	44130	DOX
0	2.05	48133	DOX
0	2.1333333333333333	54278	DOX
0	2.216666666666667	60423	DOX
0	2.3	66788	DOX
0	2.3833333333333333	71965	DOX
0	2.466666666666667	76761	DOX
0	2.55	80924	DOX
0	2.6333333333333333	81786	DOX
0	2.7166666666666663	80201	DOX
0	2.8	75009	DOX
0	2.8833333333333333	67858	DOX
0	2.9666666666666663	58607	DOX
0	3.05	48377	DOX
0	3.1333333333333333	37119	DOX
0	3.2166666666666663	27642	DOX
0	3.3	18780	DOX
0	3.3833333333333333	11342	DOX
0	3.466666666666667	6368	DOX
0	3.55	3665	DOX
0	3.6333333333333333	2311	DOX
0	3.7166666666666663	1905	DOX
0	3.8	1740	DOX
0	3.8833333333333333	1560	DOX
0	3.9666666666666663	1548	DOX
0	4.05	1580	DOX
0	4.133333333333334	1540	DOX
0	4.216666666666667	1685	DOX
0	4.3	1642	DOX
0	4.383333333333334	1583	DOX
0	4.466666666666667	1664	DOX
0	4.550000000000001	1665	DOX
0	4.633333333333334	1913	DOX
0	4.716666666666667	1988	DOX
0	4.800000000000001	1889	DOX
0	4.883333333333334	2212	DOX
0	4.966666666666667	2130	DOX
0	5.050000000000001	2131	DOX
0	5.133333333333334	2065	DOX
0	5.216666666666667	2288	DOX
0	5.300000000000001	2265	DOX
0	5.383333333333334	2541	DOX
0	5.466666666666667	2673	DOX
0	5.550000000000001	2534	DOX
0	5.633333333333334	2722	DOX
0	5.716666666666667	2783	DOX
0	5.800000000000001	3037	DOX
0	5.883333333333334	3024	DOX
0	5.966666666666667	3007	DOX
0	6.050000000000001	3242	DOX
0	6.133333333333334	3073	DOX
0	6.216666666666667	3152	DOX
0	6.300000000000001	3286	DOX
0	6.383333333333334	3476	DOX
0	6.466666666666667	3290	DOX
0	6.550000000000001	3256	DOX
0	6.633333333333334	3314	DOX
0	6.716666666666667	3215	DOX
0	6.800000000000001	3291	DOX
0	6.883333333333334	3345	DOX
0	6.966666666666667	3371	DOX
0	7.050000000000001	3234	DOX
0	7.133333333333334	3370	DOX
0	7.216666666666667	3435	DOX
0	7.300000000000001	3338	DOX
0	7.383333333333334	3080	DOX
0	7.466666666666667	3111	DOX
0	7.550000000000001	3141	DOX
0	7.633333333333334	2810	DOX
0	7.716666666666667	2831	DOX
0	7.800000000000001	2783	DOX
0	7.883333333333334	2459	DOX
0	7.966666666666667	2408	DOX
0	8.05	2167	DOX
0	8.133333333333333	1909	DOX
0	8.216666666666667	1890	DOX
0	8.3	1685	DOX
0	8.383333333333333	1503	DOX
0	8.466666666666667	1470	DOX
0	8.55	1257	DOX
0	8.633333333333333	1291	DOX
0	8.716666666666667	1036	DOX
0	8.8	916	DOX
0	8.883333333333333	993	DOX
0	8.966666666666667	883	DOX
0	9.05	801	DOX
0	9.133333333333333	815	DOX
0	9.216666666666667	673	DOX
0	9.3	633	DOX
0	9.383333333333333	532	DOX
0	9.466666666666667	521	DOX
0	9.55	577	DOX
0	9.633333333333333	521	DOX
0	9.716666666666667	464	DOX
0	9.8	462	DOX
0	9.883333333333333	494	DOX
0	9.966666666666667	441	DOX
0	10.05	422	DOX
0	10.133333333333333	449	DOX
0	10.216666666666667	450	DOX
0	10.3	472	DOX
0	10.383333333333333	339	DOX
0	10.466666666666667	379	DOX
0	10.55	397	DOX
0	10.633333333333333	330	DOX
0	10.716666666666667	402	DOX
0	10.8	352	DOX
0	10.883333333333333	343	DOX
0	10.966666666666667	354	DOX
0	11.05	339	DOX
0	11.133333333333333	353	DOX
0	11.216666666666667	325	DOX
0	11.3	302	DOX
0	11.383333333333333	291	DOX
0	11.466666666666667	305	DOX
0	11.55	310	DOX
0	11.633333333333333	283	DOX
0	11.716666666666667	265	DOX
0	11.8	275	DOX
0	11.883333333333333	257	DOX
0	11.966666666666667	256	DOX
0	12.05	259	DOX
0	12.133333333333333	266	DOX
0	12.216666666666667	255	DOX
0	12.3	263	DOX
0	12.383333333333333	275	DOX
0	12.466666666666667	260	DOX
0	12.55	257	DOX
0	12.633333333333333	269	DOX
0	12.716666666666667	199	DOX
0	12.8	253	DOX
0	12.883333333333333	271	DOX
0	12.966666666666667	259	DOX
0	13.05	270	DOX
0	13.133333333333333	206	DOX
0	13.216666666666667	217	DOX
0	13.3	220	DOX
0	13.383333333333333	216	DOX
0	13.466666666666667	188	DOX
0	13.55	225	DOX
0	13.633333333333333	160	DOX
0	13.716666666666667	196	DOX
0	13.8	223	DOX
0	13.883333333333333	208	DOX
0	13.966666666666667	192	DOX
0	14.05	257	DOX
0	14.133333333333333	226	DOX
0	14.216666666666667	201	DOX
0	14.3	194	DOX
0	14.383333333333333	237	DOX
0	14.466666666666667	209	DOX
0	14.55	214	DOX
0	14.633333333333333	169	DOX
0	14.716666666666667	195	DOX
0	14.8	211	DOX
0	14.883333333333333	229	DOX
0	14.966666666666667	220	DOX
0	15.05	262	DOX
0	15.133333333333333	231	DOX
0	15.216666666666667	203	DOX
0	15.3	211	DOX
0	15.383333333333333	257	DOX
0	15.466666666666667	198	DOX
0	15.55	243	DOX
0	15.633333333333333	217	DOX
0	15.716666666666667	254	DOX
0	15.8	232	DOX
0	15.883333333333333	245	DOX
0	15.966666666666667	283	DOX
0	16.05	291	DOX
0	16.133333333333333	280	DOX
0	16.216666666666665	293	DOX
0	16.3	295	DOX
0	16.383333333333333	295	DOX
0	16.466666666666665	329	DOX
0	16.549999999999997	357	DOX
0	16.633333333333333	337	DOX
0	16.716666666666665	360	DOX
0	16.799999999999997	394	DOX
0	16.883333333333333	463	DOX
0	16.966666666666665	441	DOX
0	17.049999999999997	485	DOX
0	17.133333333333333	534	DOX
0	17.216666666666665	583	DOX
0	17.299999999999997	455	DOX
0	17.383333333333333	616	DOX
0	17.466666666666665	598	DOX
0	17.549999999999997	652	DOX
0	17.633333333333333	664	DOX
0	17.716666666666665	753	DOX
0	17.799999999999997	780	DOX
0	17.883333333333333	869	DOX
0	17.966666666666665	937	DOX
0	18.049999999999997	944	DOX
0	18.133333333333333	942	DOX
0	18.216666666666665	984	DOX
0	18.299999999999997	1056	DOX
0	18.383333333333333	1009	DOX
0	18.466666666666665	1177	DOX
0	18.549999999999997	1246	DOX
0	18.633333333333333	1421	DOX
0	18.716666666666665	1470	DOX
0	18.799999999999997	1570	DOX
0	18.883333333333333	1777	DOX
0	18.966666666666665	1739	DOX
0	19.049999999999997	1967	DOX
0	19.133333333333333	2063	DOX
0	19.216666666666665	2303	DOX
0	19.299999999999997	2285	DOX
0	19.383333333333333	2352	DOX
0	19.466666666666665	2616	DOX
0	19.549999999999997	2412	DOX
0	19.633333333333333	2351	DOX
0	19.716666666666665	2358	DOX
0	19.799999999999997	2435	DOX
0	19.883333333333333	2469	DOX
0	19.966666666666665	2669	DOX
0	20.049999999999997	2660	DOX
0	20.133333333333333	2641	DOX
0	20.216666666666665	2863	DOX
0.019509	0.4666666666666667	8026	DOX
0.019509	0.55	9182	DOX
0.019509	0.6333333333333333	10046	DOX
0.019509	0.7166666666666667	11217	DOX
0.019509	0.8	11766	DOX
0.019509	0.8833333333333333	12649	DOX
0.019509	0.9666666666666667	13630	DOX
0.019509	1.05	14687	DOX
0.019509	1.1333333333333333	15913	DOX
0.019509	1.2166666666666668	16446	DOX
0.019509	1.3	17957	DOX
0.019509	1.3833333333333333	19129	DOX
0.019509	1.4666666666666668	20875	DOX
0.019509	1.5499999999999998	22553	DOX
0.019509	1.6333333333333333	24838	DOX
0.019509	1.7166666666666668	27163	DOX
0.019509	1.7999999999999998	30253	DOX
0.019509	1.8833333333333333	32925	DOX
0.019509	1.9666666666666668	35696	DOX
0.019509	2.05	39160	DOX
0.019509	2.1333333333333333	43251	DOX
0.019509	2.216666666666667	46043	DOX
0.019509	2.3	50636	DOX
0.019509	2.3833333333333333	55257	DOX
0.019509	2.466666666666667	59550	DOX
0.019509	2.55	66768	DOX
0.019509	2.6333333333333333	72435	DOX
0.019509	2.7166666666666663	81054	DOX
0.019509	2.8	89490	DOX
0.019509	2.8833333333333333	98903	DOX
0.019509	2.9666666666666663	108723	DOX
0.019509	3.05	116192	DOX
0.019509	3.1333333333333333	125941	DOX
[truncated: 1,633 more rows]

## Sheet: Fig. 4bc
Drug	Drug [MIC]	rpha_norm	rpha_norm_std	pinf/pstock_norm	pinf/pstock_norm_std
DOX	0	1	0.0663986	1	0.6932804394476039
DOX	0.0195092	0.6940099892784508	0.047914524990837246	0.2738414682332089	0.1944918658515142
DOX	0.029263800000000003	0.7931740215182885	0.0464912	0.5232986415357941	0.39413069276822144
DOX	0.0438957	0.5211348278862779	0.0405477	0.5232986415357941	0.23352564893995023
DOX	0.0658436	0.45229889924065636	0.0240321	0.5232986415357941	0.378779
DOX	0.0987654	0.2952995582043934	0.016891189700606248	0.5232986415357941	0.38279448142254174
DOX	0.14814813333333332	0.1862120218265161	0.00830226	0.5232986415357941	0.3448673033925982
DOX	0.222222	0.12099157620795259	0.00860206	0.2738414682332089	0.20412169053870577
NIT	0	1	0.0718847	0.5152919461804459	0.349671
NIT	0.0175583	0.604633	0.0438925	1.436701540487027	0.9263398893025273
NIT	0.026337448549999996	1.2350925196318983	0.0906419	0.3086005908741749	0.20842826843837453
NIT	0.0395062	0.9199104687522374	0.0841211	0.5152919461804459	0.35074273550255985
NIT	0.059259259249999995	0.9035272921576621	0.0776657	0.5152919461804459	0.19687081245587787
NIT	0.0888889	1.3888054967308978	0.0896182	0.18481624910656114	0.12201357958506295
NIT	0.133333	2.0288934147810953	0.11145108002466432	0.11068366990828396	0.0751721
NIT	0.2	4.186322259810344	0.18004468383018457	0.00852708	0.00585654

## Sheet: Fig. 4de
Drug	Synergy score	p-value	Synergy score linear	Synergy score yield	phage_r1
NIT	0.4780914437337574	0.000242523	0.529894	-0.25005	Bas01
NIT	0.16220959698109627	0.2130625390352997	0.47289590849962304	-0.330066	Bas04
NIT	0.2687515757764249	0.0426741	0.5313296380719569	-0.398133	Bas10
NIT	0.277464	0.0331776	0.4130726140475818	-0.0985808	Bas14
NIT	0.012806020814297076	0.9216906319138896	0.4510585665288015	-0.801784	Bas23
NIT	0.6061516518767281	3.2702583208197647e-06	0.7598719949480791	-0.0615393	Bas30
NIT	0.5634649158290712	1.5226156669016452e-05	0.6452662523028694	-0.170034	Bas37
NIT	0.5147275942836612	0.0001036	0.38082868549966176	0.0394323	Bas42
NIT	0.18782163860969042	0.14935965248520225	0.4404312662699176	0.13842325574998698	Bas63
DOX	0.012483755678647184	0.9361771489368504	-0.0560236	-0.0168484	Bas01
DOX	-0.396653	0.013123787507474876	-0.0406245	-0.172787	Bas04
DOX	-0.510885	0.000785719	-0.586458	-0.316255	Bas10
DOX	-0.212224	0.1734237142182451	0.561323	-0.223814	Bas14
DOX	-0.420286	0.00702034	0.0600975	-0.298292	Bas23
DOX	-0.761509	1.0363374501527927e-06	-0.778659	-0.0500517	Bas30
DOX	-0.396214	0.0456083	-0.253795	-0.118297	Bas37
DOX	-0.0305006	0.8411174683091702	0.4525410046601173	0.0635642	Bas42
DOX	0.2598595982532139	0.1728594337032996	0.23487417196739874	-0.307066	Bas63

[truncated: 17 more sheets: Suppl. Fig. 1a, Suppl. Fig. 1b, Suppl. Fig. 2a, Suppl. Fig. 2b, Suppl. Fig. 3, Suppl. Fig. 5a, Suppl. Fig. 5b, Suppl. Fig. 5c, Suppl. Fig. 6, Suppl. Fig. 7a, Suppl. Fig. 7bc, Suppl. Fig. 7d, Suppl. Fig. 8, Suppl. Fig. 9ab, Suppl. Fig. 9c, Suppl. Fig. 10a, Suppl. Fig. 10bc]
